# Supplementary material for: Health related quality of life among the below poverty line population in Bangladesh: A cross-sectional study
Source: PLOS Glob Public Health. 2025 Oct 13;5(10):e0005309. doi: 10.1371/journal.pgph.0005309 (PMC12517505; doi:10.1371/journal.pgph.0005309)
Supplement: S1 Data — (XLS) [file pgph.0005309.s001.xls]

## Sheet: Sheet1
s3_q8_goods_assets1	s3_q8_goods_assets2	s3_q8_goods_assets3	s3_q8_goods_assets4	s3_q8_goods_assets5	s3_q8_goods_assets6	s3_q8_goods_assets7	s3_q8_goods_assets8	s3_q8_goods_assets9	s3_q8_goods_assets10	s3_q8_goods_assets11	s3_q8_goods_assets12	s3_q8_goods_assets13	s3_q8_goods_assets14	s3_q8_goods_assets15	s3_q8_goods_assets16	s3_q8_goods_assets17	s3_q8_goods_assets18	s3_q8_goods_assets19	s3_q8_goods_assets20	s3_q8_goods_assets21	s3_q8_goods_assets22	s3_q8_goods_assets23	s3_q8_goods_assets99	seek_care	indid	hhid	numdis	s8_q2_1_Walking	s8_q2_2_Self_care	s8_q2_3_Usual_activities	s8_q2_4_Pain_Discomfort	s8_q2_5_Anxiety_depressio	vas	memno	i_Date_of_interview	age_group	gender	marital_status	education_level	occupation	hhsize	assetquint	hadncd	walkyn	selfcyn	usualacyn	painyn	anxyn	eqscore
1	0	1	0	0	0	1	1	1	1	1	1	1	1	1	0	1	1	0	0	1	1	0	0	1	101_101	101	2	1	1	1	2	1	0.5	101	2018-07-09	45-60	male	married	No institutional education	Agricultural/labor	< 4 members	5	0	0	0	0	1	0	0.796
1	0	1	0	0	0	1	1	1	0	1	0	0	0	0	0	0	0	0	0	0	1	0	0	0	106_102	106	1	1	1	1	2	2	0.7	102	2018-07-10	35-44	female	married	No institutional education	House wife	4 - 5 member	1	1	0	0	0	1	1	0.725
1	0	0	0	0	0	0	1	1	0	1	0	1	0	0	0	0	1	0	0	0	1	0	0	1	107_102	107	1	3	2	3	3	2	0.5	102	2018-07-10	35-44	female	married	Secondary level and above	House wife	4 - 5 member	2	1	1	1	1	1	1	-0.319
0	0	1	0	0	0	1	1	1	0	1	0	0	0	0	0	0	1	0	0	0	1	0	0	1	108_101	108	1	1	1	1	1	2	0.6	101	2018-07-09	45-60	male	married	No institutional education	Agricultural/labor	4 - 5 member	2	0	0	0	0	0	1	0.848
0	0	1	0	0	0	1	1	0	0	0	0	0	0	0	0	0	0	0	0	0	0	0	0	1	109_101	109	1	1	1	2	2	2	0.5	101	2018-07-09	45-60	female	widowed/separated/destitute	No institutional education	Agricultural/labor	< 4 members	1	1	0	0	1	1	1	0.689
0	0	1	0	0	0	1	1	1	0	1	0	1	0	1	0	0	1	0	0	1	1	0	0	1	110_102	110	1	1	1	1	1	1	0.8	102	2018-07-09	45-60	female	married	No institutional education	House wife	4 - 5 member	5	0	0	0	0	0	0	1
1	0	1	0	0	0	1	1	1	0	1	0	1	0	0	0	0	1	0	0	0	1	0	0	1	117_101	117	1	1	1	1	1	1	0.8	101	2018-07-10	45-60	female	married	No institutional education	Small business	4 - 5 member	3	0	0	0	0	0	0	1
0	0	1	0	0	0	1	1	1	0	1	0	1	0	1	0	0	1	0	0	0	1	0	0	1	118_102	118	1	1	1	1	2	1	0.7	102	2018-07-11	45-60	female	married	No institutional education	House wife	6+ member	4	1	0	0	0	1	0	0.796
0	0	1	0	0	0	1	1	1	0	1	0	1	0	0	0	0	1	0	0	0	0	0	0	1	122_103	122	1	1	1	1	3	2	0.2	103	2018-07-09	45-60	female	married	No institutional education	House wife	< 4 members	1	1	0	0	0	1	1	0.193
1	0	1	1	0	0	1	1	1	0	1	0	0	0	0	0	0	1	0	0	0	1	0	0	1	125_102	125	1	1	1	1	1	2	0.9	102	2018-07-10	35-44	female	married	Primary level	House wife	4 - 5 member	1	0	0	0	0	0	1	0.848
0	0	0	0	0	0	1	1	1	0	1	0	1	0	0	0	1	1	0	0	0	0	0	0	1	126_101	126	1	2	1	2	2	2	0.4	101	2018-07-10	<=18-34	male	single	No institutional education	Service worker	4 - 5 member	1	0	1	0	1	1	1	0.62
0	0	0	0	0	0	1	1	1	0	1	0	0	0	0	0	0	1	1	0	0	1	1	0	0	127_101	127	1	2	1	2	2	2	0.4	101	2018-07-09	35-44	female	married	Primary level	House wife	4 - 5 member	2	0	1	0	1	1	1	0.62
0	0	0	1	0	0	1	1	1	0	1	0	0	0	1	0	0	1	0	0	0	1	0	0	0	129_102	129	1	1	1	1	2	2	0.5	102	2018-07-10	<=18-34	female	married	No institutional education	House wife	4 - 5 member	2	0	0	0	0	1	1	0.725
1	0	0	0	0	0	1	1	1	0	1	0	0	0	0	0	0	1	0	0	0	1	0	0	1	131_102	131	1	1	1	1	1	1	0.8	102	2018-07-10	35-44	female	married	Primary level	House wife	4 - 5 member	2	0	0	0	0	0	0	1
0	0	0	0	0	0	1	1	1	1	1	0	1	0	1	0	0	1	0	0	0	1	1	0	0	132_101	132	1	2	1	2	2	3	0.4	101	2018-07-10	45-60	female	widowed/separated/destitute	No institutional education	Small business	4 - 5 member	5	0	1	0	1	1	1	0.186
0	0	0	0	0	0	1	1	1	1	1	0	1	0	1	0	0	1	0	0	1	1	0	0	1	133_102	133	1	1	1	1	2	2	0.5	102	2018-07-11	<=18-34	female	married	No institutional education	House wife	< 4 members	4	0	0	0	0	1	1	0.725
0	0	0	0	0	0	1	1	1	1	1	0	1	0	1	0	0	1	0	0	1	1	1	0	1	135_101	135	1	1	1	2	2	2	0.4	101	2018-07-12	>60	female	married	No institutional education	House wife	4 - 5 member	5	1	0	0	1	1	1	0.689
0	0	0	0	0	0	1	1	1	0	1	0	1	0	1	0	0	1	0	0	0	0	0	0	1	140_101	140	1	1	1	1	2	2	0.6	101	2018-07-12	45-60	male	married	No institutional education	Agricultural/labor	4 - 5 member	3	0	0	0	0	1	1	0.725
0	0	1	0	0	0	1	1	1	0	1	0	1	0	1	0	0	1	0	0	0	1	0	0	1	141_101	141	1	1	1	1	2	2	0.8	101	2018-07-12	35-44	male	married	No institutional education	Agricultural/labor	4 - 5 member	3	0	0	0	0	1	1	0.725
0	0	1	0	0	0	1	1	1	0	1	0	1	0	1	0	0	1	0	0	0	1	0	0	1	147_102	147	1	1	1	1	1	1	0.8	102	2018-07-12	<=18-34	female	married	Primary level	House wife	4 - 5 member	3	1	0	0	0	0	0	1
0	0	1	1	0	0	1	1	1	0	1	0	0	0	0	0	0	1	0	0	0	1	0	0	1	152_102	152	1	1	1	1	1	2	0.8	102	2018-07-07	>60	female	married	No institutional education	House wife	< 4 members	1	0	0	0	0	0	1	0.848
1	0	0	0	0	0	1	1	1	0	1	0	0	0	0	0	0	1	0	0	0	1	1	0	1	157_102	157	1	2	1	2	1	2	0.4	102	2018-07-12	<=18-34	female	married	Primary level	Small business	< 4 members	2	0	1	0	1	0	1	0.743
1	0	0	1	0	0	1	1	1	0	0	0	0	0	0	0	0	0	0	0	0	1	0	0	1	167_101	167	1	1	1	1	2	2	0.7	101	2018-07-12	45-60	male	married	No institutional education	Agricultural/labor	< 4 members	2	0	0	0	0	1	1	0.725
0	0	0	0	0	0	1	1	1	0	1	0	1	0	0	0	0	1	0	0	0	1	0	1	1	169_101	169	2	3	2	2	3	3	0.3	101	2018-07-14	>60	male	married	No institutional education	other	< 4 members	2	0	1	1	1	1	1	-0.426
0	0	0	0	0	0	1	1	1	0	1	0	1	0	1	0	0	1	0	0	1	1	0	0	1	170_102	170	1	2	1	1	1	2	0.5	102	2018-07-14	35-44	female	married	Secondary level and above	House wife	4 - 5 member	4	1	1	0	0	0	1	0.779
0	0	0	0	0	0	0	1	1	1	1	0	1	0	0	0	0	1	0	0	0	1	0	0	0	171_102	171	2	2	1	1	2	2	0.7	102	2018-07-14	<=18-34	female	married	Primary level	House wife	4 - 5 member	2	1	1	0	0	1	1	0.656
0	0	0	0	0	0	1	1	1	0	1	1	1	0	1	0	0	1	0	0	1	1	0	0	1	178_102	178	1	1	2	2	2	2	0.5	102	2018-07-14	45-60	female	married	No institutional education	House wife	< 4 members	5	0	0	1	1	1	1	0.585
0	0	0	0	0	0	1	1	1	0	1	1	1	0	1	0	0	1	0	0	0	1	0	0	1	180_102	180	1	1	1	1	1	2	0.6	102	2018-07-14	<=18-34	female	married	No institutional education	House wife	4 - 5 member	5	0	0	0	0	0	1	0.848
1	0	1	0	0	0	1	1	1	0	0	0	1	0	1	0	0	1	0	0	1	1	0	0	1	183_104	183	1	1	1	1	1	2	0.8	104	2018-07-14	<=18-34	female	married	Secondary level and above	House wife	6+ member	4	0	0	0	0	0	1	0.848
1	0	1	0	0	0	1	1	1	0	1	1	1	0	1	0	0	1	0	0	1	1	0	0	1	186_102	186	1	1	1	1	1	2	0.7	102	2018-07-14	35-44	female	married	Primary level	House wife	4 - 5 member	5	0	0	0	0	0	1	0.848
1	0	1	0	0	0	1	1	1	0	1	0	0	0	0	0	0	1	0	0	0	1	0	0	1	194_101	194	1	1	1	2	2	2	0.6	101	2018-07-15	45-60	male	married	Primary level	Service worker	4 - 5 member	2	0	0	0	1	1	1	0.689
0	1	1	0	0	0	1	1	0	0	0	0	0	0	0	0	0	1	0	0	0	0	0	0	1	198_101	198	1	2	1	1	2	2	0.5	101	2018-07-15	45-60	male	married	No institutional education	Agricultural/labor	< 4 members	1	0	1	0	0	1	1	0.656
0	0	0	0	0	0	1	1	1	0	1	0	1	0	0	0	0	1	0	0	0	1	0	0	0	203_101	203	1	1	1	2	2	2	0.8	101	2018-07-15	45-60	male	widowed/separated/destitute	No institutional education	Small business	< 4 members	2	0	0	0	1	1	1	0.689
0	0	0	0	0	0	1	1	1	0	1	0	0	0	0	0	0	0	0	0	0	1	0	0	1	206_101	206	2	2	2	3	3	2	0.5	101	2018-07-15	>60	male	married	No institutional education	other	< 4 members	1	0	1	1	1	1	1	-0.074
0	0	1	0	0	0	1	1	1	0	1	0	0	0	0	0	0	0	0	0	0	0	0	0	0	230_101	230	1	1	1	2	2	2	0.4	101	2018-07-16	45-60	male	married	No institutional education	Agricultural/labor	< 4 members	1	1	0	0	1	1	1	0.689
1	0	1	0	0	0	1	1	1	0	1	0	1	0	0	0	0	1	0	0	0	1	0	0	1	237_101	237	1	2	1	3	2	2	0.5	101	2018-07-16	>60	male	married	No institutional education	Agricultural/labor	6+ member	2	0	1	0	1	1	1	0.293
1	0	1	0	0	0	1	1	1	0	1	0	1	0	1	0	0	1	0	0	0	1	0	0	1	239_102	239	1	1	1	2	2	2	0.7	102	2018-07-16	<=18-34	female	married	No institutional education	House wife	< 4 members	3	0	0	0	1	1	1	0.689
0	0	1	0	0	0	1	1	1	1	1	1	1	0	0	1	0	1	1	0	1	0	0	0	1	23_101	23	1	2	1	1	2	2	0.6	101	2018-07-04	>60	male	married	Secondary level and above	Small business	< 4 members	4	0	1	0	0	1	1	0.656
1	0	0	0	0	1	1	1	0	1	1	0	1	0	0	0	0	1	1	0	0	1	0	0	1	240_101	240	2	1	1	1	3	2	0.4	101	2018-07-16	>60	male	married	No institutional education	Agricultural/labor	4 - 5 member	1	0	0	0	0	1	1	0.193
1	0	1	0	0	0	1	1	1	0	0	0	1	0	0	0	0	1	0	0	0	1	0	0	1	241_102	241	1	1	1	1	2	2	0.8	102	2018-07-17	45-60	female	married	No institutional education	House wife	< 4 members	3	0	0	0	0	1	1	0.725
0	0	1	0	0	0	1	1	1	0	1	0	1	0	0	0	0	1	0	0	0	1	1	0	1	247_101	247	1	1	1	1	2	2	0.7	101	2018-07-17	<=18-34	female	married	Secondary level and above	House wife	< 4 members	5	0	0	0	0	1	1	0.725
1	0	1	0	0	0	1	1	1	0	1	0	1	0	0	0	0	1	0	0	0	1	0	0	1	248_102	248	1	1	1	1	1	2	0.7	102	2018-07-17	<=18-34	female	married	Primary level	House wife	4 - 5 member	2	1	0	0	0	0	1	0.848
0	0	1	0	0	0	1	1	1	1	1	0	1	0	0	0	0	1	1	0	0	1	0	0	1	250_101	250	1	1	1	1	2	2	0.5	101	2018-07-18	35-44	female	married	No institutional education	House wife	< 4 members	2	0	0	0	0	1	1	0.725
0	0	1	0	0	0	1	1	1	0	0	0	0	0	0	0	0	0	0	0	0	1	0	0	1	253_101	253	1	1	1	1	2	2	0.6	101	2018-07-18	45-60	female	widowed/separated/destitute	No institutional education	Agricultural/labor	< 4 members	1	0	0	0	0	1	1	0.725
1	0	0	0	0	0	1	1	1	0	1	0	1	0	1	0	0	0	0	0	1	1	0	0	1	254_101	254	1	1	1	2	2	2	0.4	101	2018-07-18	45-60	male	married	No institutional education	Agricultural/labor	< 4 members	3	0	0	0	1	1	1	0.689
0	0	0	0	0	0	1	1	1	0	1	0	1	0	1	0	0	1	0	0	0	1	0	0	1	262_101	262	1	1	1	1	2	2	0.7	101	2018-07-18	45-60	male	widowed/separated/destitute	Primary level	Agricultural/labor	4 - 5 member	5	0	0	0	0	1	1	0.725
1	0	1	0	0	0	1	1	1	0	1	1	1	0	1	0	0	1	0	0	1	1	0	0	1	270_102	270	1	1	1	1	2	2	0.7	102	2018-07-19	35-44	female	married	Secondary level and above	other	4 - 5 member	5	1	0	0	0	1	1	0.725
0	0	0	0	0	0	1	1	1	0	1	0	1	0	0	0	0	1	0	0	0	1	0	0	1	277_102	277	1	3	1	2	3	1	0.5	102	2018-07-17	35-44	female	married	No institutional education	House wife	4 - 5 member	2	0	1	0	1	1	0	-0.086
0	0	0	0	0	0	1	1	1	0	1	0	0	0	1	0	0	1	0	0	1	1	0	0	0	281_102	281	1	1	1	1	1	2	0.8	102	2018-07-19	<=18-34	female	married	No institutional education	House wife	4 - 5 member	4	0	0	0	0	0	1	0.848
1	0	1	0	0	0	1	1	1	0	1	0	1	0	0	0	0	1	0	0	0	0	0	1	1	28_102	28	1	1	1	1	1	1	0.8	102	2018-07-04	<=18-34	female	married	Primary level	House wife	4 - 5 member	2	0	0	0	0	0	0	1
0	0	0	0	0	0	1	1	1	0	1	0	0	0	0	0	0	1	0	0	0	1	0	0	1	295_101	295	1	2	1	2	2	1	0.7	101	2018-07-19	>60	male	married	Secondary level and above	other	< 4 members	1	0	1	0	1	1	0	0.691
1	0	1	0	0	0	1	1	1	0	1	0	0	0	0	0	0	1	0	0	1	1	0	0	1	297_102	297	1	1	1	2	2	3	0.4	102	2018-07-21	45-60	female	married	No institutional education	House wife	6+ member	3	0	0	0	1	1	1	0.255
0	0	0	1	0	0	1	1	1	0	0	0	0	0	1	0	0	1	0	0	0	1	0	0	0	300_102	300	1	1	1	2	1	2	0.8	102	2018-07-21	<=18-34	female	married	Primary level	Agricultural/labor	< 4 members	2	1	0	0	1	0	1	0.812
1	0	1	0	0	0	1	1	1	0	1	0	1	0	1	0	0	1	0	0	1	1	0	0	0	301_102	301	2	1	1	2	2	2	0.5	102	2018-07-21	35-44	female	married	No institutional education	House wife	< 4 members	4	1	0	0	1	1	1	0.689
1	0	0	0	0	0	1	1	1	1	1	0	0	0	1	0	0	1	0	0	0	1	0	0	1	302_102	302	1	1	1	1	1	1	1	102	2018-07-21	45-60	female	married	No institutional education	House wife	4 - 5 member	3	1	0	0	0	0	0	1
0	0	1	0	0	0	1	1	1	1	0	0	0	0	0	0	0	1	0	0	0	0	0	0	1	307_102	307	1	1	1	2	2	2	0.5	102	2018-07-22	45-60	female	married	No institutional education	House wife	< 4 members	1	0	0	0	1	1	1	0.689
1	0	0	0	0	0	1	1	0	0	0	0	0	0	0	0	0	0	0	0	0	0	0	0	1	310_102	310	1	2	1	2	2	2	0.6	102	2018-07-21	>60	female	married	No institutional education	House wife	< 4 members	1	0	1	0	1	1	1	0.62
1	0	1	0	0	0	1	1	1	0	1	1	1	0	0	0	0	1	0	0	0	1	0	0	1	316_102	316	1	2	1	2	2	2	0.6	102	2018-07-21	35-44	female	married	No institutional education	House wife	< 4 members	5	0	1	0	1	1	1	0.62
1	0	1	0	0	1	1	1	1	0	1	0	0	0	0	0	0	1	1	0	0	1	0	1	1	31_101	31	1	1	1	1	2	1	0.6	101	2018-07-04	45-60	female	married	No institutional education	House wife	6+ member	1	0	0	0	0	1	0	0.796
1	0	0	0	0	0	1	1	1	1	1	0	0	0	0	0	0	1	1	0	0	0	0	1	1	32_101	32	1	2	1	2	2	3	0.5	101	2018-07-04	35-44	female	married	Secondary level and above	House wife	4 - 5 member	1	0	1	0	1	1	1	0.186
0	0	0	0	0	0	1	1	1	1	0	0	0	0	0	0	0	1	0	0	0	0	0	0	1	332_102	332	1	1	1	1	2	2	0.8	102	2018-07-23	45-60	female	married	No institutional education	House wife	< 4 members	1	0	0	0	0	1	1	0.725
0	0	1	0	0	0	1	1	1	0	1	0	1	0	0	0	0	1	0	0	0	1	0	0	1	337_102	337	1	1	1	1	1	2	0.8	102	2018-07-22	45-60	female	married	No institutional education	House wife	4 - 5 member	5	0	0	0	0	0	1	0.848
1	0	1	0	0	0	1	1	1	0	1	0	1	0	1	0	0	1	0	0	1	1	0	0	1	343_101	343	1	1	1	1	1	1	1	101	2018-07-23	35-44	male	married	Secondary level and above	Service worker	4 - 5 member	5	0	0	0	0	0	0	1
0	0	0	0	0	0	1	1	1	0	1	0	0	0	0	0	0	1	0	0	0	1	0	0	1	345_101	345	2	2	1	2	2	2	0.6	101	2018-07-23	>60	male	married	No institutional education	Small business	4 - 5 member	1	0	1	0	1	1	1	0.62
1	0	1	0	0	0	1	1	1	0	1	0	1	0	1	0	0	1	0	0	1	1	0	0	1	349_101	349	1	1	1	1	2	2	0.8	101	2018-07-23	45-60	male	married	No institutional education	Service worker	4 - 5 member	5	0	0	0	0	1	1	0.725
0	0	1	0	0	0	1	1	1	0	1	0	0	0	1	0	0	1	0	0	1	1	0	0	1	355_101	355	1	1	1	1	2	2	0.8	101	2018-07-25	45-60	female	married	No institutional education	House wife	< 4 members	4	0	0	0	0	1	1	0.725
0	0	1	0	0	0	1	1	1	0	0	0	1	0	1	0	0	1	0	0	1	1	0	0	1	356_102	356	1	1	1	2	2	2	0.7	102	2018-07-25	45-60	female	married	Primary level	House wife	< 4 members	3	0	0	0	1	1	1	0.689
1	0	1	0	0	0	1	1	1	0	1	0	0	0	0	0	0	1	0	0	0	1	0	0	1	357_101	357	1	1	1	1	2	2	0.8	101	2018-07-25	>60	male	married	No institutional education	Agricultural/labor	< 4 members	2	0	0	0	0	1	1	0.725
0	0	0	0	0	0	1	1	1	0	1	0	0	0	0	0	0	1	0	0	0	1	0	0	1	358_101	358	1	2	1	2	2	2	0.7	101	2018-07-26	>60	female	widowed/separated/destitute	No institutional education	House wife	4 - 5 member	1	0	1	0	1	1	1	0.62
1	0	0	0	0	0	1	1	1	0	1	0	0	0	0	0	0	1	0	0	0	1	0	0	0	359_102	359	1	1	1	1	2	2	0.8	102	2018-07-24	45-60	female	married	Primary level	House wife	< 4 members	2	1	0	0	0	1	1	0.725
1	0	1	0	1	0	1	1	1	0	1	0	0	0	0	0	0	1	1	1	0	0	0	1	1	35_103	35	1	2	1	1	2	2	0.5	103	2018-07-04	<=18-34	male	single	Primary level	Agricultural/labor	< 4 members	1	0	1	0	0	1	1	0.656
0	0	0	0	0	0	1	1	1	0	1	0	1	0	1	0	0	1	0	0	1	1	0	0	1	360_101	360	1	1	1	1	2	2	0.8	101	2018-07-26	>60	female	widowed/separated/destitute	Primary level	House wife	4 - 5 member	5	0	0	0	0	1	1	0.725
1	0	0	0	0	0	1	1	1	0	1	0	0	0	0	0	0	0	0	0	0	1	0	0	1	363_102	363	1	2	1	1	2	2	0.8	102	2018-07-26	45-60	female	married	No institutional education	House wife	4 - 5 member	4	0	1	0	0	1	1	0.656
0	0	0	0	0	0	1	1	1	1	1	0	1	0	1	0	0	0	0	0	1	1	0	0	1	370_101	370	1	1	1	1	1	2	0.8	101	2018-07-24	>60	male	married	Primary level	other	< 4 members	5	0	0	0	0	0	1	0.848
0	0	1	0	0	1	1	1	1	1	1	0	1	0	1	0	0	1	0	0	1	1	0	0	0	372_102	372	1	1	1	1	2	2	0.4	102	2018-07-25	35-44	female	married	Primary level	House wife	4 - 5 member	4	1	0	0	0	1	1	0.725
0	1	1	0	0	0	1	1	1	0	1	0	1	0	0	0	0	0	0	0	0	1	0	0	1	373_101	373	1	1	1	3	2	2	0.4	101	2018-07-25	45-60	male	married	No institutional education	other	< 4 members	2	0	0	0	1	1	1	0.362
0	0	0	0	0	0	1	1	1	1	1	0	0	0	0	0	0	1	0	0	0	1	0	0	1	376_102	376	1	1	2	2	2	2	0.3	102	2018-07-25	<=18-34	female	married	Secondary level and above	House wife	4 - 5 member	2	0	0	1	1	1	1	0.585
1	0	0	0	0	0	1	1	1	0	1	0	1	0	0	0	0	0	0	0	0	1	0	0	1	378_102	378	1	1	1	1	2	2	0.5	102	2018-07-26	35-44	female	married	No institutional education	Agricultural/labor	< 4 members	3	0	0	0	0	1	1	0.725
0	0	0	0	0	0	1	1	1	0	1	0	0	0	0	0	0	1	0	0	0	1	0	0	1	37_101	37	1	2	2	2	3	2	0.3	101	2018-07-05	45-60	female	married	No institutional education	House wife	< 4 members	1	0	1	1	1	1	1	-0.016
0	0	1	0	0	0	1	1	1	1	1	0	0	0	1	0	0	1	0	0	0	1	0	0	1	380_102	380	1	1	1	1	1	2	0.6	102	2018-07-26	45-60	female	married	No institutional education	House wife	< 4 members	3	0	0	0	0	0	1	0.848
0	0	1	0	0	0	1	1	1	1	1	0	1	0	1	0	0	1	0	0	0	1	0	0	1	382_102	382	1	1	1	1	1	2	1	102	2018-07-28	35-44	female	married	Secondary level and above	Agricultural/labor	4 - 5 member	3	0	0	0	0	0	1	0.848
1	0	1	0	0	0	1	1	1	0	1	0	1	0	0	0	0	1	0	0	0	1	0	0	0	395_102	395	1	2	1	2	2	2	0.6	102	2018-07-23	45-60	female	married	Primary level	House wife	6+ member	2	1	1	0	1	1	1	0.62
0	0	0	0	0	0	1	1	1	0	1	1	1	0	1	0	0	1	0	0	1	1	1	0	0	396_101	396	1	1	1	1	2	2	0.7	101	2018-07-23	35-44	female	married	Primary level	House wife	< 4 members	5	0	0	0	0	1	1	0.725
0	0	0	0	0	0	1	1	1	0	1	0	0	0	0	0	0	1	0	0	0	1	0	0	1	397_101	397	1	1	1	1	2	2	0.7	101	2018-07-23	>60	male	married	No institutional education	Small business	4 - 5 member	2	0	0	0	0	1	1	0.725
1	0	1	0	0	0	1	1	1	0	1	0	1	0	1	0	0	1	0	0	1	1	0	0	1	398_101	398	1	2	1	2	2	2	0.6	101	2018-07-23	35-44	female	widowed/separated/destitute	Primary level	House wife	< 4 members	4	1	1	0	1	1	1	0.62
0	0	0	0	0	0	1	1	1	0	1	0	1	0	0	0	0	1	0	0	1	1	0	0	1	399_101	399	1	1	1	1	2	2	0.8	101	2018-07-28	>60	male	married	No institutional education	other	6+ member	3	1	0	0	0	1	1	0.725
0	0	1	0	0	0	1	1	1	1	1	0	0	0	0	0	0	1	0	0	0	0	0	0	1	39_101	39	1	1	1	2	2	1	0.5	101	2018-07-05	45-60	male	married	No institutional education	Agricultural/labor	4 - 5 member	2	0	0	0	1	1	0	0.76
0	0	1	0	0	0	1	1	1	0	1	1	1	0	0	0	0	1	0	0	0	1	0	0	1	400_102	400	1	1	1	1	3	2	0.7	102	2018-07-23	35-44	female	married	No institutional education	House wife	< 4 members	3	0	0	0	0	1	1	0.193
0	0	0	0	0	0	1	1	1	0	1	0	1	0	1	0	0	1	1	0	0	0	0	0	1	403_101	403	1	1	1	3	1	2	0.5	101	2018-07-24	45-60	male	married	No institutional education	other	4 - 5 member	2	0	0	0	1	0	1	0.485
1	0	1	0	0	0	1	1	1	0	1	0	1	0	0	0	0	1	0	0	0	1	0	0	0	404_102	404	1	1	1	2	2	3	0.4	102	2018-07-24	45-60	female	married	No institutional education	House wife	4 - 5 member	2	1	0	0	1	1	1	0.255
0	0	0	0	0	0	1	1	1	0	1	0	1	0	0	0	0	1	0	0	0	1	0	0	1	407_102	407	1	1	1	2	2	2	0.5	102	2018-07-24	<=18-34	female	married	Primary level	Agricultural/labor	< 4 members	2	0	0	0	1	1	1	0.689
0	0	0	0	0	0	1	1	1	0	1	1	1	0	1	0	0	1	0	0	1	1	0	0	1	408_102	408	1	1	1	2	2	2	0.6	102	2018-07-25	35-44	female	married	Secondary level and above	House wife	< 4 members	4	1	0	0	1	1	1	0.689
0	0	1	0	0	0	1	1	1	0	1	0	1	0	1	0	0	1	0	0	1	1	0	0	1	409_101	409	1	1	1	1	2	2	0.8	101	2018-07-25	35-44	male	married	Secondary level and above	Service worker	4 - 5 member	5	0	0	0	0	1	1	0.725
1	0	1	0	1	0	1	1	1	0	1	1	1	1	0	0	0	1	0	0	1	1	0	0	1	40_101	40	1	1	1	1	2	1	0.5	101	2018-07-05	45-60	male	married	No institutional education	Agricultural/labor	< 4 members	5	1	0	0	0	1	0	0.796
0	0	0	0	0	0	1	1	1	0	0	0	0	0	0	0	0	0	0	0	0	1	0	0	1	412_102	412	1	1	1	2	2	2	0.7	102	2018-07-28	45-60	female	married	No institutional education	Agricultural/labor	< 4 members	1	0	0	0	1	1	1	0.689
1	0	1	0	0	0	1	1	1	0	1	0	0	0	0	0	0	1	0	0	0	1	0	0	1	413_103	413	1	1	1	1	1	1	1	103	2018-07-24	<=18-34	male	single	No institutional education	other	< 4 members	3	0	0	0	0	0	0	1
0	0	1	0	0	0	1	1	1	0	1	0	1	0	0	0	0	0	0	0	0	1	0	0	1	416_102	416	1	2	1	1	2	2	0.7	102	2018-07-29	<=18-34	female	married	No institutional education	House wife	4 - 5 member	4	0	1	0	0	1	1	0.656
0	0	0	0	0	0	1	1	1	0	1	0	0	0	0	0	0	1	0	0	0	1	0	0	1	418_101	418	1	1	1	1	2	2	0.7	101	2018-07-29	45-60	male	married	No institutional education	Agricultural/labor	4 - 5 member	1	0	0	0	0	1	1	0.725
0	0	0	0	0	0	1	1	1	0	0	0	1	0	1	0	0	1	0	0	1	1	0	0	1	424_102	424	1	2	1	1	2	2	0.6	102	2018-07-28	35-44	female	married	No institutional education	Agricultural/labor	4 - 5 member	4	0	1	0	0	1	1	0.656
0	0	0	0	0	0	1	1	1	0	1	0	0	0	1	0	0	0	0	0	1	1	0	0	0	425_102	425	1	1	1	1	3	2	0.7	102	2018-07-28	45-60	female	married	No institutional education	House wife	< 4 members	3	1	0	0	0	1	1	0.193
1	1	1	0	0	0	1	1	1	0	1	0	1	0	0	0	0	0	0	0	0	1	0	0	0	429_101	429	1	1	1	1	2	2	0.8	101	2018-08-07	45-60	male	married	No institutional education	Small business	< 4 members	2	1	0	0	0	1	1	0.725
0	0	1	0	0	0	1	1	1	0	1	0	1	0	1	0	0	1	0	0	0	1	0	0	1	42_102	42	1	1	1	1	2	1	0.6	102	2018-07-05	<=18-34	female	married	Secondary level and above	House wife	6+ member	3	0	0	0	0	1	0	0.796
0	0	1	0	0	0	1	1	1	0	1	0	1	0	0	0	0	1	0	0	0	1	0	0	1	431_101	431	1	1	1	1	2	2	0.8	101	2018-07-25	<=18-34	female	married	No institutional education	Agricultural/labor	< 4 members	2	0	0	0	0	1	1	0.725
1	0	1	0	0	0	1	1	1	0	1	0	1	0	0	0	0	1	0	0	0	1	0	0	1	432_102	432	1	1	1	1	2	1	0.7	102	2018-07-25	<=18-34	female	married	No institutional education	House wife	4 - 5 member	2	1	0	0	0	1	0	0.796
0	0	1	0	0	0	1	1	1	0	0	0	0	0	0	0	0	1	0	0	0	1	0	0	1	436_101	436	1	1	1	1	2	2	0.8	101	2018-07-30	<=18-34	female	married	No institutional education	House wife	< 4 members	1	0	0	0	0	1	1	0.725
0	0	1	1	0	0	1	1	1	0	0	0	1	0	1	0	0	1	0	0	0	1	0	0	0	437_102	437	1	1	1	2	2	2	0.8	102	2018-07-30	<=18-34	female	married	No institutional education	House wife	4 - 5 member	2	0	0	0	1	1	1	0.689
1	0	0	0	0	0	1	1	1	0	0	0	0	0	0	0	0	0	0	0	0	1	0	0	1	438_102	438	1	1	1	1	2	2	0.8	102	2018-07-30	35-44	female	married	Primary level	House wife	6+ member	1	0	0	0	0	1	1	0.725
0	0	0	0	0	0	1	1	1	0	0	0	0	0	1	0	0	0	0	0	0	1	0	0	1	439_102	439	1	1	1	1	1	2	0.9	102	2018-07-30	<=18-34	female	married	Primary level	House wife	4 - 5 member	3	0	0	0	0	0	1	0.848
1	0	1	1	0	0	1	1	1	0	1	0	0	0	1	0	0	1	0	0	1	1	0	0	1	43_101	43	2	2	1	1	1	2	0.9	101	2018-07-05	45-60	male	married	No institutional education	Service worker	4 - 5 member	3	0	1	0	0	0	1	0.779
0	0	0	0	0	0	1	1	1	0	1	0	0	0	0	0	0	1	0	0	0	1	0	0	1	441_102	441	1	2	1	3	3	3	0.4	102	2018-07-26	35-44	female	married	No institutional education	House wife	4 - 5 member	2	0	1	0	1	1	1	-0.135
1	0	0	0	0	0	1	1	1	0	0	0	0	0	0	0	0	1	0	0	0	1	0	0	1	443_102	443	2	2	2	3	2	3	0.4	102	2018-07-26	>60	female	widowed/separated/destitute	No institutional education	House wife	< 4 members	1	1	1	1	1	1	1	0.024
0	0	1	0	0	0	1	1	1	0	1	0	0	0	0	0	0	1	0	0	0	1	0	0	0	444_102	444	1	1	1	1	2	1	0.7	102	2018-07-26	35-44	female	married	No institutional education	Agricultural/labor	< 4 members	2	0	0	0	0	1	0	0.796
0	0	1	0	0	0	1	1	1	0	1	0	0	0	0	0	0	1	0	0	0	1	0	0	1	445_102	445	1	1	1	2	2	1	0.6	102	2018-07-26	45-60	female	married	No institutional education	House wife	< 4 members	2	0	0	0	1	1	0	0.76
0	0	1	0	0	0	1	1	1	0	1	0	1	0	1	0	0	1	0	0	0	1	0	0	1	448_102	448	1	1	1	1	1	1	0.9	102	2018-07-26	35-44	female	married	No institutional education	Agricultural/labor	4 - 5 member	3	0	0	0	0	0	0	1
0	0	1	0	0	0	1	1	1	0	1	0	1	0	0	0	0	1	0	0	0	1	0	1	1	44_102	44	1	2	1	2	2	2	0.6	102	2018-07-05	<=18-34	male	married	Primary level	House wife	4 - 5 member	2	0	1	0	1	1	1	0.62
0	0	1	0	0	0	1	1	1	0	0	0	0	0	0	0	0	1	0	0	0	1	0	0	0	450_102	450	1	2	2	2	2	3	0.5	102	2018-07-31	35-44	female	married	No institutional education	Agricultural/labor	4 - 5 member	1	0	1	1	1	1	1	0.082
0	0	1	0	0	0	1	1	1	0	1	0	0	0	1	0	0	1	0	0	0	1	0	0	1	451_102	451	1	1	1	2	2	2	0.7	102	2018-07-28	<=18-34	female	married	Primary level	Agricultural/labor	< 4 members	3	0	0	0	1	1	1	0.689
0	0	0	0	0	0	1	1	1	0	1	1	1	0	1	0	0	1	0	1	1	1	0	0	1	453_102	453	1	1	1	1	1	1	0.9	102	2018-07-28	<=18-34	female	married	Secondary level and above	House wife	4 - 5 member	5	0	0	0	0	0	0	1
0	0	1	0	0	0	1	1	1	0	1	0	0	0	0	0	0	1	0	0	0	1	0	0	1	456_102	456	1	1	1	2	2	2	0.7	102	2018-07-31	35-44	female	married	No institutional education	House wife	4 - 5 member	2	0	0	0	1	1	1	0.689
0	0	0	0	0	1	1	1	1	0	0	0	0	0	0	0	0	0	0	0	0	1	0	0	1	458_102	458	1	1	1	2	2	2	0.7	102	2018-07-31	45-60	female	married	No institutional education	Agricultural/labor	< 4 members	1	0	0	0	1	1	1	0.689
0	0	1	0	0	0	1	1	1	0	0	0	0	0	0	0	0	1	1	0	0	1	0	1	0	459_102	459	1	2	1	2	2	2	0.6	102	2018-07-29	35-44	female	married	Primary level	Agricultural/labor	< 4 members	1	0	1	0	1	1	1	0.62
0	0	1	0	0	0	1	1	1	0	1	1	1	0	0	0	0	1	0	0	0	1	0	0	1	463_102	463	1	2	1	1	2	1	0.7	102	2018-07-29	<=18-34	female	married	Primary level	Agricultural/labor	< 4 members	4	1	1	0	0	1	0	0.727
0	0	0	0	0	0	1	1	1	0	0	0	0	0	0	0	0	1	0	0	1	1	0	0	0	467_102	467	1	2	1	1	2	2	0.7	102	2018-07-30	35-44	female	married	No institutional education	Agricultural/labor	4 - 5 member	2	1	1	0	0	1	1	0.656
0	0	0	0	0	0	1	1	1	0	1	1	1	1	1	0	1	1	0	0	1	1	1	0	1	469_101	469	1	1	1	1	2	2	0.5	101	2018-07-29	35-44	female	married	Primary level	House wife	< 4 members	5	0	0	0	0	1	1	0.725
0	0	1	0	0	0	1	1	1	0	1	0	0	0	1	0	0	1	0	0	0	0	0	0	1	46_101	46	1	1	1	1	2	2	0.8	101	2018-07-05	<=18-34	female	married	No institutional education	House wife	4 - 5 member	1	0	0	0	0	1	1	0.725
0	0	1	0	0	0	1	1	1	1	0	0	0	0	0	0	0	0	0	0	0	0	0	0	1	470_101	470	1	1	1	1	1	2	0.6	101	2018-07-29	35-44	female	widowed/separated/destitute	No institutional education	Agricultural/labor	< 4 members	1	0	0	0	0	0	1	0.848
0	0	0	0	0	0	1	1	1	1	1	0	1	0	1	0	0	1	0	0	1	1	1	0	1	475_102	475	1	1	1	1	2	2	0.5	102	2018-07-30	45-60	female	married	Primary level	House wife	4 - 5 member	5	0	0	0	0	1	1	0.725
0	0	0	0	0	0	1	1	1	0	1	0	0	0	0	0	0	0	0	0	0	1	0	0	1	47_101	47	1	2	2	2	2	2	0.6	101	2018-07-05	>60	male	married	No institutional education	other	< 4 members	1	0	1	1	1	1	1	0.516
0	0	1	0	0	0	1	1	1	0	1	0	1	0	1	0	0	1	0	0	0	1	0	0	0	481_102	481	1	1	1	1	2	2	0.5	102	2018-07-31	35-44	female	married	No institutional education	House wife	4 - 5 member	4	0	0	0	0	1	1	0.725
1	0	1	0	0	0	1	1	1	0	1	0	1	0	1	0	0	1	0	0	1	1	0	0	1	484_102	484	1	1	1	1	1	1	1	102	2018-08-01	35-44	female	married	Primary level	House wife	4 - 5 member	5	0	0	0	0	0	0	1
1	0	1	0	0	0	1	1	1	1	1	0	1	0	0	0	0	1	0	0	1	1	0	0	1	487_102	487	1	1	1	1	2	2	0.75	102	2018-08-02	45-60	female	married	No institutional education	House wife	4 - 5 member	5	0	0	0	0	1	1	0.725
1	1	1	0	0	1	1	1	1	1	1	1	1	0	0	0	0	1	0	0	0	1	0	0	1	488_102	488	1	1	1	2	2	2	0.5	102	2018-08-02	35-44	female	married	No institutional education	House wife	< 4 members	3	0	0	0	1	1	1	0.689
0	0	1	1	0	0	1	1	1	0	1	0	1	0	1	0	0	0	0	0	0	1	0	0	1	48_102	48	1	1	1	1	2	2	0.8	102	2018-07-05	<=18-34	female	married	Primary level	House wife	4 - 5 member	3	1	0	0	0	1	1	0.725
0	0	1	0	0	0	1	1	1	0	1	0	0	0	1	0	0	1	0	0	0	1	0	0	1	491_102	491	2	1	1	1	2	2	0.8	102	2018-07-31	35-44	female	married	No institutional education	House wife	< 4 members	2	1	0	0	0	1	1	0.725
0	0	1	0	0	0	1	1	1	0	1	1	1	1	1	0	0	1	1	0	1	1	0	0	0	492_101	492	1	1	1	1	2	2	0.8	101	2018-07-31	45-60	female	married	No institutional education	House wife	< 4 members	5	0	0	0	0	1	1	0.725
0	0	0	0	0	1	1	1	1	0	0	0	0	0	0	0	0	1	0	0	0	1	0	0	0	494_102	494	1	2	1	2	2	2	0.5	102	2018-07-31	45-60	female	married	No institutional education	House wife	6+ member	1	0	1	0	1	1	1	0.62
0	0	1	0	0	0	1	1	1	0	1	0	1	0	1	0	0	1	0	0	0	1	0	0	1	496_101	496	1	1	1	1	1	2	0.9	101	2018-07-29	<=18-34	female	married	Secondary level and above	House wife	4 - 5 member	3	0	0	0	0	0	1	0.848
0	0	0	0	0	0	1	1	1	0	1	0	1	0	0	0	0	1	0	0	0	1	0	0	1	497_102	497	1	1	1	1	1	1	0.9	102	2018-07-29	<=18-34	female	married	Secondary level and above	Small business	< 4 members	4	0	0	0	0	0	0	1
0	0	0	0	0	0	1	1	1	0	1	0	1	0	1	0	0	1	0	0	1	1	0	0	0	500_102	500	1	1	1	1	1	1	0.8	102	2018-07-29	45-60	female	married	No institutional education	House wife	4 - 5 member	4	1	0	0	0	0	0	1
0	0	0	0	0	0	1	1	1	0	1	0	0	0	1	0	0	1	0	0	1	1	0	0	1	502_101	502	1	1	1	1	2	2	0.7	101	2018-07-29	>60	male	married	No institutional education	other	4 - 5 member	3	1	0	0	0	1	1	0.725
0	0	0	0	0	0	1	1	1	0	1	0	1	0	1	0	0	1	0	0	0	1	0	0	1	509_102	509	1	1	1	1	2	2	0.9	102	2018-07-30	<=18-34	female	married	Primary level	House wife	< 4 members	3	0	0	0	0	1	1	0.725
0	0	1	0	0	0	1	1	1	0	1	1	1	1	1	0	0	1	0	1	1	1	0	0	0	512_101	512	1	1	1	1	1	2	0.8	101	2018-08-01	45-60	male	married	Secondary level and above	Agricultural/labor	6+ member	5	1	0	0	0	0	1	0.848
0	0	1	0	0	0	1	1	1	0	1	0	1	0	1	0	0	1	0	0	0	1	0	0	1	514_101	514	1	1	1	1	2	2	0.8	101	2018-08-01	<=18-34	female	married	No institutional education	House wife	< 4 members	4	0	0	0	0	1	1	0.725
0	0	0	1	0	0	1	1	1	0	1	0	1	0	0	0	0	1	0	0	0	1	0	0	0	515_102	515	1	1	1	2	2	2	0.7	102	2018-08-02	35-44	female	married	Secondary level and above	House wife	4 - 5 member	5	1	0	0	1	1	1	0.689
1	0	1	0	0	0	1	1	1	0	1	1	1	0	1	0	0	1	0	0	1	1	0	0	0	517_101	517	1	1	1	1	2	2	0.8	101	2018-08-02	35-44	female	married	Primary level	House wife	4 - 5 member	5	1	0	0	0	1	1	0.725
0	0	1	0	0	0	1	1	0	0	1	0	1	0	1	0	0	1	0	0	0	1	0	0	1	518_101	518	1	1	1	1	2	2	0.8	101	2018-08-05	45-60	male	married	Primary level	Service worker	6+ member	4	0	0	0	0	1	1	0.725
1	0	1	0	0	0	1	1	1	0	1	0	1	0	1	0	0	1	0	0	0	1	0	0	0	51_102	51	1	1	1	1	1	1	0.8	102	2018-07-05	<=18-34	female	married	No institutional education	House wife	< 4 members	4	1	0	0	0	0	0	1
0	0	0	0	0	0	1	1	1	0	0	0	0	0	0	0	0	1	0	0	0	0	0	0	1	522_102	522	1	1	1	1	2	3	0.7	102	2018-07-31	35-44	female	married	No institutional education	Agricultural/labor	4 - 5 member	1	0	0	0	0	1	1	0.291
0	0	0	0	0	0	0	1	0	0	0	0	0	0	0	0	0	1	0	0	0	0	0	0	0	528_102	528	1	1	1	1	2	2	0.6	102	2018-08-01	45-60	female	married	No institutional education	House wife	6+ member	1	0	0	0	0	1	1	0.725
1	0	1	0	0	0	1	1	1	0	1	0	1	0	1	0	0	1	1	0	1	1	0	0	1	52_101	52	1	1	1	1	1	1	0.9	101	2018-07-05	<=18-34	male	married	No institutional education	Service worker	< 4 members	4	0	0	0	0	0	0	1
0	0	1	0	0	0	1	1	1	0	1	0	1	0	1	0	0	1	0	0	0	1	0	0	1	537_102	537	1	1	1	2	2	1	0.7	102	2018-07-30	45-60	female	married	No institutional education	House wife	4 - 5 member	3	0	0	0	1	1	0	0.76
0	0	1	0	0	0	1	1	1	0	1	0	1	0	1	0	0	1	0	0	1	1	0	0	1	538_101	538	1	1	1	2	2	2	0.7	101	2018-07-30	45-60	female	married	No institutional education	House wife	< 4 members	5	0	0	0	1	1	1	0.689
0	0	1	0	0	0	1	1	0	0	0	0	0	0	0	0	0	1	0	0	0	1	0	0	0	540_101	540	1	1	1	1	2	2	0.8	101	2018-08-02	<=18-34	female	married	No institutional education	House wife	< 4 members	1	0	0	0	0	1	1	0.725
0	0	1	0	0	0	1	1	1	0	1	0	0	0	1	0	0	0	0	0	1	1	0	0	1	543_102	543	1	1	1	1	1	2	0.8	102	2018-08-02	35-44	female	married	No institutional education	House wife	4 - 5 member	3	1	0	0	0	0	1	0.848
1	0	1	0	0	0	1	1	1	0	1	0	1	0	1	0	0	1	0	0	1	1	0	0	1	544_101	544	1	1	1	1	2	2	0.5	101	2018-08-04	>60	male	married	Secondary level and above	other	4 - 5 member	4	0	0	0	0	1	1	0.725
0	0	1	0	0	0	1	1	1	0	1	0	1	0	0	0	0	1	0	0	0	1	0	0	1	550_103	550	1	1	1	1	1	1	0.9	103	2018-07-31	<=18-34	female	married	Primary level	House wife	6+ member	3	0	0	0	0	0	0	1
0	0	1	0	0	0	1	1	1	0	1	0	1	0	1	0	0	1	0	0	1	1	0	0	1	554_102	554	1	1	1	1	2	2	0.6	102	2018-08-04	35-44	female	married	Primary level	House wife	< 4 members	4	0	0	0	0	1	1	0.725
0	0	0	0	0	0	1	1	1	0	1	0	1	0	0	0	0	1	0	0	0	1	0	0	1	557_101	557	1	1	1	2	2	2	0.6	101	2018-08-02	>60	male	married	No institutional education	Agricultural/labor	4 - 5 member	3	1	0	0	1	1	1	0.689
1	0	1	0	0	1	1	1	1	0	1	0	1	0	0	0	0	1	0	0	0	1	0	0	1	558_102	558	1	1	1	1	1	2	0.8	102	2018-08-02	<=18-34	female	married	Secondary level and above	House wife	< 4 members	4	0	0	0	0	0	1	0.848
1	0	1	0	0	0	1	1	1	0	0	0	1	0	1	0	0	1	0	0	0	1	0	0	1	559_101	559	1	2	1	3	1	2	0.6	101	2018-08-02	>60	male	married	Primary level	other	< 4 members	3	0	1	0	1	0	1	0.416
0	0	0	0	0	0	1	1	1	0	1	1	1	0	0	0	0	1	0	0	0	1	0	0	1	569_102	569	1	1	1	2	2	2	0.7	102	2018-08-03	35-44	female	married	No institutional education	House wife	< 4 members	5	0	0	0	1	1	1	0.689
0	0	0	0	0	0	1	1	1	0	1	0	1	0	0	0	0	1	0	0	1	1	0	0	1	570_102	570	1	1	1	1	1	1	1	102	2018-08-03	<=18-34	female	married	Secondary level and above	House wife	< 4 members	4	0	0	0	0	0	0	1
0	0	0	0	0	0	1	1	1	0	1	0	1	0	1	0	0	1	0	0	1	1	0	0	1	571_101	571	1	1	1	1	2	2	0.9	101	2018-08-05	<=18-34	female	married	Primary level	House wife	< 4 members	4	0	0	0	0	1	1	0.725
0	0	0	0	0	0	1	1	1	0	1	0	1	0	0	0	0	1	0	0	0	1	0	0	1	572_102	572	1	2	1	1	1	1	0.6	102	2018-08-05	35-44	female	married	Primary level	House wife	4 - 5 member	5	0	1	0	0	0	0	0.85
1	0	1	1	0	0	1	1	1	0	1	0	0	0	0	0	0	1	0	0	0	1	0	0	1	574_102	574	1	2	1	2	2	2	0.6	102	2018-08-05	35-44	female	married	No institutional education	House wife	4 - 5 member	1	0	1	0	1	1	1	0.62
0	0	1	0	0	0	1	1	1	0	1	1	1	0	0	0	0	1	0	0	1	1	0	0	1	575_101	575	1	1	1	1	1	1	0.4	101	2018-08-04	35-44	female	married	No institutional education	House wife	< 4 members	5	0	0	0	0	0	0	1
0	0	1	0	0	0	1	1	1	1	1	0	1	0	1	0	0	1	0	0	1	1	1	0	1	585_102	585	1	1	1	1	2	2	0.6	102	2018-08-05	<=18-34	female	married	Primary level	House wife	4 - 5 member	5	1	0	0	0	1	1	0.725
1	0	0	0	0	0	1	1	1	1	1	0	1	0	0	0	0	1	0	0	0	1	0	0	0	589_101	589	1	1	1	1	2	2	0.5	101	2018-08-05	35-44	female	married	No institutional education	Agricultural/labor	< 4 members	4	0	0	0	0	1	1	0.725
0	0	0	0	0	0	1	1	1	0	1	0	1	0	0	0	0	1	0	0	0	1	0	0	1	58_102	58	1	1	1	1	1	1	0.6	102	2018-07-07	45-60	female	married	No institutional education	House wife	4 - 5 member	2	0	0	0	0	0	0	1
0	0	1	1	0	0	1	1	1	1	1	0	1	0	1	0	0	1	0	0	0	1	0	0	1	590_102	590	1	1	1	1	1	1	0.6	102	2018-08-06	<=18-34	female	married	Primary level	House wife	4 - 5 member	3	0	0	0	0	0	0	1
0	0	0	0	0	0	1	1	1	1	1	0	1	0	1	0	0	1	0	0	1	1	1	0	0	596_101	596	1	1	1	2	2	2	0.5	101	2018-08-07	45-60	male	married	Primary level	Service worker	< 4 members	4	0	0	0	1	1	1	0.689
1	0	1	0	0	0	1	1	1	1	1	0	1	0	1	0	0	1	0	0	1	1	0	0	1	598_102	598	1	1	1	1	2	2	0.5	102	2018-08-08	<=18-34	female	married	Primary level	House wife	4 - 5 member	4	0	0	0	0	1	1	0.725
1	0	1	0	0	0	1	1	1	1	1	0	0	0	0	0	0	1	0	0	0	1	0	0	1	59_102	59	1	1	1	2	2	2	0.4	102	2018-07-07	45-60	female	married	No institutional education	House wife	< 4 members	2	0	0	0	1	1	1	0.689
0	0	0	0	0	0	1	1	1	1	1	0	0	0	0	0	0	0	0	0	0	1	0	0	1	600_101	600	1	1	1	1	2	2	0.5	101	2018-08-08	>60	female	widowed/separated/destitute	No institutional education	other	< 4 members	1	0	0	0	0	1	1	0.725
1	0	0	0	0	0	1	1	1	0	1	0	1	0	1	0	0	1	0	0	0	1	0	0	1	604_101	604	1	1	1	2	2	2	0.6	101	2018-08-04	35-44	female	married	No institutional education	House wife	< 4 members	4	1	0	0	1	1	1	0.689
0	1	1	0	0	0	1	1	1	0	1	0	0	0	0	0	0	1	0	0	0	0	0	1	1	605_101	605	1	2	1	2	3	3	0.5	101	2018-08-04	45-60	male	widowed/separated/destitute	No institutional education	Agricultural/labor	4 - 5 member	1	0	1	0	1	1	1	-0.077
0	0	0	0	0	0	1	1	1	0	0	0	0	0	0	0	0	1	0	0	0	1	0	0	1	608_102	608	1	2	1	1	2	2	0.6	102	2018-08-05	45-60	female	married	No institutional education	House wife	< 4 members	1	1	1	0	0	1	1	0.656
0	0	1	0	0	0	1	1	1	0	0	0	0	0	0	0	0	1	0	0	0	1	0	0	1	609_102	609	1	1	1	1	2	2	0.7	102	2018-08-05	35-44	female	married	Primary level	House wife	6+ member	1	0	0	0	0	1	1	0.725
0	0	1	0	0	0	0	1	1	1	1	0	1	0	0	0	0	1	0	0	0	0	0	0	1	60_102	60	1	2	2	3	2	2	0.3	102	2018-07-07	>60	female	married	No institutional education	House wife	< 4 members	1	0	1	1	1	1	1	0.189
0	0	1	0	0	0	1	1	1	0	0	0	1	0	1	0	0	1	0	0	0	1	0	0	1	613_102	613	1	1	1	1	1	2	0.8	102	2018-08-06	35-44	female	married	No institutional education	House wife	4 - 5 member	3	0	0	0	0	0	1	0.848
0	0	0	0	0	0	1	1	1	0	0	0	1	0	0	0	0	1	0	0	0	1	0	0	1	616_102	616	1	1	1	1	2	2	0.6	102	2018-08-06	45-60	female	married	No institutional education	House wife	< 4 members	2	1	0	0	0	1	1	0.725
0	0	0	0	0	0	1	1	1	0	1	1	1	0	1	0	0	1	0	0	1	1	0	1	1	619_102	619	2	2	1	2	2	1	0.6	102	2018-08-06	45-60	female	married	Primary level	House wife	4 - 5 member	5	0	1	0	1	1	0	0.691
1	0	0	0	0	0	1	1	1	1	1	0	1	0	1	0	0	1	0	0	0	1	0	0	1	61_101	61	1	1	1	1	1	1	0.8	101	2018-07-07	45-60	male	married	No institutional education	Agricultural/labor	< 4 members	3	0	0	0	0	0	0	1
0	0	0	0	0	0	0	1	1	0	1	1	1	0	1	0	0	1	0	0	1	1	1	0	0	620_102	620	1	1	1	1	2	2	0.7	102	2018-08-06	35-44	female	married	Secondary level and above	House wife	4 - 5 member	5	1	0	0	0	1	1	0.725
1	0	1	0	0	0	1	1	1	0	1	0	0	0	1	0	0	1	0	0	1	1	0	0	0	622_102	622	1	1	1	1	2	2	0.7	102	2018-08-06	45-60	female	married	No institutional education	House wife	6+ member	5	0	0	0	0	1	1	0.725
1	0	0	1	0	0	1	1	1	0	1	0	1	0	1	0	0	1	0	0	1	1	0	0	0	623_102	623	1	1	1	1	2	2	0.7	102	2018-08-06	45-60	female	married	No institutional education	House wife	4 - 5 member	4	1	0	0	0	1	1	0.725
0	0	1	0	0	0	1	1	1	0	1	0	1	0	1	0	0	1	0	0	1	1	0	0	0	625_102	625	1	1	1	1	2	2	0.8	102	2018-08-06	45-60	female	married	No institutional education	House wife	6+ member	5	0	0	0	0	1	1	0.725
0	0	0	0	0	0	1	1	1	0	1	0	0	0	0	0	0	1	0	0	0	1	0	0	0	626_102	626	1	2	2	2	2	2	0.5	102	2018-08-06	45-60	female	married	No institutional education	House wife	< 4 members	1	0	1	1	1	1	1	0.516
0	0	1	0	0	0	1	1	1	0	1	0	1	0	0	0	0	1	0	0	1	1	0	0	1	627_102	627	1	2	1	1	2	2	0.8	102	2018-08-06	35-44	female	married	Primary level	House wife	4 - 5 member	4	0	1	0	0	1	1	0.656
0	0	0	0	0	0	1	1	1	0	1	0	1	0	1	0	0	1	0	0	1	1	1	0	1	629_102	629	1	1	1	1	1	2	0.8	102	2018-08-08	45-60	female	married	Primary level	House wife	4 - 5 member	5	1	0	0	0	0	1	0.848
1	0	0	0	0	0	1	1	1	0	1	0	0	0	0	0	0	0	0	0	0	1	0	0	1	62_102	62	1	3	2	2	3	2	0.6	102	2018-07-07	<=18-34	female	married	Primary level	House wife	4 - 5 member	2	1	1	1	1	1	1	-0.261
0	0	0	0	0	0	1	1	1	0	1	0	0	0	0	0	0	1	0	0	0	1	0	0	0	636_102	636	1	1	1	1	1	2	0.8	102	2018-08-09	35-44	female	married	No institutional education	House wife	< 4 members	2	0	0	0	0	0	1	0.848
1	0	0	0	0	0	1	1	1	0	0	0	0	0	0	0	0	1	0	0	0	1	0	0	1	638_102	638	1	1	1	2	2	2	0.7	102	2018-08-09	45-60	female	married	No institutional education	House wife	< 4 members	1	0	0	0	1	1	1	0.689
1	0	0	0	0	0	1	1	1	0	1	0	0	0	1	0	0	1	0	0	0	1	0	0	1	639_102	639	1	1	1	1	2	2	0.7	102	2018-08-07	35-44	female	married	Secondary level and above	House wife	4 - 5 member	2	0	0	0	0	1	1	0.725
1	0	0	0	0	0	1	1	1	0	1	0	0	0	0	0	0	1	0	0	0	0	0	0	1	63_101	63	2	2	1	2	3	2	0.8	101	2018-07-07	35-44	male	married	No institutional education	Small business	4 - 5 member	1	0	1	0	1	1	1	0.088
0	0	0	0	0	0	1	1	1	0	1	0	1	0	1	0	0	1	0	0	0	1	0	0	1	643_102	643	1	1	1	1	2	2	0.8	102	2018-08-07	35-44	female	married	No institutional education	House wife	4 - 5 member	3	0	0	0	0	1	1	0.725
1	0	0	0	0	0	1	1	1	0	0	0	0	0	0	0	0	0	0	0	0	0	0	0	1	645_102	645	1	1	1	1	2	2	0.7	102	2018-08-08	>60	female	married	No institutional education	House wife	< 4 members	1	0	0	0	0	1	1	0.725
0	0	1	0	0	0	0	1	1	0	1	0	1	0	0	0	0	1	0	0	0	1	0	0	1	649_102	649	1	1	1	1	2	2	0.8	102	2018-08-08	<=18-34	female	married	No institutional education	House wife	4 - 5 member	2	0	0	0	0	1	1	0.725
1	0	1	0	0	0	1	1	1	0	1	0	1	0	0	0	0	1	0	0	0	1	0	0	1	651_101	651	2	1	1	2	2	2	0.7	101	2018-08-06	>60	male	married	No institutional education	Agricultural/labor	4 - 5 member	4	0	0	0	1	1	1	0.689
1	0	1	0	0	0	1	1	1	0	1	0	1	0	1	0	0	1	0	0	0	1	0	0	1	652_101	652	1	1	1	2	2	2	0.7	101	2018-08-06	<=18-34	female	married	No institutional education	House wife	4 - 5 member	4	1	0	0	1	1	1	0.689
0	0	1	0	0	0	1	1	1	0	1	0	1	0	0	0	0	1	0	0	0	1	0	0	1	656_102	656	1	1	1	2	1	2	0.7	102	2018-08-07	45-60	female	married	Primary level	House wife	< 4 members	4	0	0	0	1	0	1	0.812
1	0	1	0	0	0	1	1	1	0	1	1	1	0	1	0	1	1	0	0	1	1	0	0	1	657_102	657	1	2	1	1	2	1	0.7	102	2018-08-07	45-60	female	married	No institutional education	House wife	< 4 members	5	0	1	0	0	1	0	0.727
0	0	0	0	0	0	1	1	1	0	1	0	1	0	0	0	0	1	0	0	0	1	0	0	1	658_102	658	1	2	1	1	2	2	0.6	102	2018-08-07	35-44	female	married	No institutional education	House wife	< 4 members	3	0	1	0	0	1	1	0.656
0	0	0	0	0	0	1	1	1	0	1	0	1	0	1	0	0	1	0	0	0	1	0	0	0	659_102	659	1	1	1	2	1	2	0.7	102	2018-08-07	45-60	female	married	No institutional education	Small business	4 - 5 member	3	1	0	0	1	0	1	0.812
1	0	1	1	0	0	1	1	0	0	1	0	0	0	0	0	0	1	0	0	0	1	0	0	1	65_102	65	1	2	2	1	3	1	0.2	102	2018-07-07	<=18-34	female	married	No institutional education	House wife	4 - 5 member	2	1	1	1	0	1	0	0.091
0	0	1	1	0	0	1	1	1	0	1	0	1	0	0	0	0	1	0	0	0	1	1	0	1	661_102	661	1	1	1	1	2	2	0.7	102	2018-08-08	35-44	female	married	No institutional education	Agricultural/labor	4 - 5 member	3	0	0	0	0	1	1	0.725
1	0	0	0	1	0	1	1	1	0	1	0	1	0	1	0	0	1	0	0	1	1	0	0	1	662_102	662	1	2	1	2	2	2	0.6	102	2018-08-08	45-60	female	married	No institutional education	House wife	6+ member	4	1	1	0	1	1	1	0.62
0	0	1	0	0	0	1	1	1	0	1	1	1	0	1	0	0	1	0	0	1	1	0	0	0	669_102	669	1	1	1	1	1	1	0.7	102	2018-08-07	<=18-34	female	married	Secondary level and above	House wife	4 - 5 member	5	0	0	0	0	0	0	1
0	0	1	0	0	0	1	1	1	0	1	0	0	0	1	0	0	1	0	0	0	1	0	0	0	670_101	670	2	1	1	2	2	2	0.5	101	2018-08-07	>60	male	married	No institutional education	other	4 - 5 member	2	0	0	0	1	1	1	0.689
0	0	1	0	0	0	0	1	1	1	0	0	1	0	1	0	0	0	0	0	0	1	0	0	1	671_101	671	1	2	1	2	2	2	0.8	101	2018-08-07	<=18-34	female	married	No institutional education	House wife	< 4 members	3	0	1	0	1	1	1	0.62
0	0	1	0	0	0	1	1	1	0	1	1	1	0	1	0	1	1	0	0	1	1	0	0	1	672_102	672	1	1	1	1	1	1	0.8	102	2018-08-07	35-44	female	married	Secondary level and above	House wife	6+ member	5	0	0	0	0	0	0	1
1	0	0	0	0	0	1	1	1	0	0	0	0	0	0	0	0	0	0	0	0	1	0	0	1	675_101	675	1	2	1	2	2	2	0.8	101	2018-08-11	>60	female	widowed/separated/destitute	No institutional education	Agricultural/labor	< 4 members	1	0	1	0	1	1	1	0.62
1	0	1	0	0	0	1	1	1	0	1	0	1	0	0	0	0	1	0	0	0	1	0	0	1	67_103	67	1	1	1	1	1	2	0.8	103	2018-07-07	<=18-34	male	married	Secondary level and above	Agricultural/labor	4 - 5 member	5	1	0	0	0	0	1	0.848
0	0	0	0	0	0	1	1	1	0	1	1	0	0	1	0	0	1	0	0	0	1	0	0	0	683_101	683	1	1	1	2	1	2	0.7	101	2018-08-09	45-60	female	widowed/separated/destitute	Primary level	House wife	4 - 5 member	4	1	0	0	1	0	1	0.812
0	0	0	0	0	0	1	1	1	0	0	0	0	0	0	0	0	0	0	0	0	1	0	1	0	684_101	684	1	1	1	2	2	2	0.7	101	2018-08-09	45-60	male	married	No institutional education	other	< 4 members	1	1	0	0	1	1	1	0.689
0	0	1	0	0	0	1	1	1	1	1	0	1	0	1	0	0	1	0	0	0	1	0	0	1	688_102	688	1	1	1	1	2	2	0.6	102	2018-08-11	35-44	female	married	No institutional education	House wife	4 - 5 member	3	0	0	0	0	1	1	0.725
0	0	1	0	0	0	1	1	1	1	1	0	1	0	0	0	0	1	0	0	0	1	0	0	1	689_101	689	2	1	1	1	2	3	0.5	101	2018-08-13	35-44	female	widowed/separated/destitute	No institutional education	Service worker	< 4 members	4	0	0	0	0	1	1	0.291
1	0	1	0	0	0	1	1	1	0	1	0	1	0	0	0	0	1	0	0	0	1	0	0	0	68_101	68	1	1	1	1	1	2	0.6	101	2018-07-07	45-60	male	married	No institutional education	Agricultural/labor	4 - 5 member	4	1	0	0	0	0	1	0.848
0	0	1	0	0	0	1	1	1	1	1	0	1	0	0	0	0	1	0	0	0	1	0	0	1	691_101	691	1	1	1	1	2	2	0.6	101	2018-08-13	45-60	female	married	No institutional education	House wife	< 4 members	4	0	0	0	0	1	1	0.725
0	0	0	0	0	0	1	1	1	0	1	0	1	0	1	0	1	1	0	0	0	1	0	0	0	692_101	692	1	1	1	2	2	2	0.7	101	2018-08-09	35-44	male	married	Secondary level and above	Small business	4 - 5 member	5	1	0	0	1	1	1	0.689
0	0	1	0	0	0	1	1	1	0	1	0	0	0	0	0	0	1	0	0	0	1	0	0	1	693_101	693	1	1	1	1	1	2	0.9	101	2018-08-09	45-60	male	married	No institutional education	Agricultural/labor	4 - 5 member	5	0	0	0	0	0	1	0.848
1	0	1	0	0	0	1	1	1	0	1	0	0	0	1	0	0	1	0	0	1	1	1	0	1	697_102	697	1	1	1	1	2	2	0.8	102	2018-08-12	35-44	female	married	No institutional education	House wife	4 - 5 member	4	0	0	0	0	1	1	0.725
0	0	1	0	0	0	1	1	1	0	0	0	0	0	0	0	0	0	0	0	0	1	0	0	1	699_101	699	1	1	1	1	1	2	0.9	101	2018-08-12	<=18-34	male	married	Primary level	Agricultural/labor	4 - 5 member	1	0	0	0	0	0	1	0.848
1	0	1	0	0	0	1	1	1	0	1	0	1	0	1	0	0	1	0	0	0	1	0	0	1	69_102	69	1	1	1	1	1	1	0.7	102	2018-07-07	35-44	female	married	Secondary level and above	House wife	4 - 5 member	4	0	0	0	0	0	0	1
0	0	1	0	0	0	1	1	1	1	0	0	1	0	1	0	0	1	0	0	0	1	0	0	1	703_102	703	1	1	1	1	2	2	0.7	102	2018-08-11	35-44	female	married	No institutional education	House wife	4 - 5 member	4	0	0	0	0	1	1	0.725
0	0	1	0	0	0	1	1	1	0	1	0	1	0	0	0	0	1	0	0	0	1	0	0	1	709_101	709	1	1	1	2	2	2	0.6	101	2018-08-11	45-60	male	married	No institutional education	Agricultural/labor	6+ member	2	0	0	0	1	1	1	0.689
0	0	1	0	0	0	1	1	1	0	1	0	0	0	0	0	0	1	0	0	0	1	0	0	1	70_102	70	1	1	1	1	1	1	0.9	102	2018-07-07	35-44	female	married	Primary level	House wife	< 4 members	2	0	0	0	0	0	0	1
0	0	1	1	0	0	1	1	1	0	1	1	1	0	0	0	0	1	0	0	0	1	0	0	1	710_102	710	1	1	1	1	1	1	0.9	102	2018-08-11	35-44	female	married	No institutional education	House wife	4 - 5 member	5	1	0	0	0	0	0	1
1	0	0	0	0	0	1	1	1	0	1	0	0	0	1	0	0	1	0	0	0	1	1	0	0	712_102	712	1	1	1	2	2	2	0.7	102	2018-08-11	45-60	female	married	Primary level	Agricultural/labor	< 4 members	3	1	0	0	1	1	1	0.689
1	0	1	0	0	0	1	1	1	0	0	0	0	0	1	0	0	1	0	0	0	1	0	0	0	714_102	714	1	1	1	1	1	1	0.9	102	2018-08-12	35-44	female	married	Primary level	House wife	4 - 5 member	2	0	0	0	0	0	0	1
0	0	1	0	0	0	1	1	1	0	1	0	1	0	1	0	0	1	0	0	0	1	0	0	0	719_102	719	1	2	1	2	2	2	0.7	102	2018-08-12	35-44	female	married	No institutional education	House wife	4 - 5 member	4	0	1	0	1	1	1	0.62
1	0	0	0	0	0	1	1	1	0	1	0	1	0	1	0	0	1	0	0	0	1	0	0	1	723_102	723	1	1	1	1	2	2	0.7	102	2018-08-09	<=18-34	female	married	Secondary level and above	House wife	< 4 members	3	0	0	0	0	1	1	0.725
1	0	1	0	0	0	1	1	1	0	0	0	0	0	0	0	0	0	0	0	0	1	0	0	1	726_102	726	1	1	1	1	2	2	0.7	102	2018-08-09	<=18-34	female	married	Primary level	House wife	4 - 5 member	1	1	0	0	0	1	1	0.725
1	1	1	0	0	0	1	1	1	0	0	0	1	0	0	0	0	0	0	0	0	1	0	0	1	731_102	731	1	1	1	1	2	2	0.8	102	2018-08-11	35-44	female	married	No institutional education	House wife	< 4 members	1	1	0	0	0	1	1	0.725
0	0	1	0	0	0	1	1	1	0	0	0	0	0	0	0	0	0	0	0	0	1	0	0	1	739_102	739	1	1	1	1	2	2	0.9	102	2018-08-13	45-60	female	married	No institutional education	House wife	< 4 members	4	1	0	0	0	1	1	0.725
0	0	0	0	0	0	1	1	1	0	1	0	0	0	0	0	0	1	0	0	0	1	0	0	1	73_102	73	1	2	1	1	2	2	0.6	102	2018-07-07	35-44	female	married	No institutional education	House wife	4 - 5 member	1	0	1	0	0	1	1	0.656
1	0	1	0	0	0	1	1	1	0	1	0	0	0	0	0	0	1	0	0	0	1	0	1	1	743_102	743	1	1	1	1	1	1	0.9	102	2018-08-13	<=18-34	female	married	Primary level	House wife	< 4 members	4	0	0	0	0	0	0	1
1	0	1	0	0	0	1	1	1	0	1	0	1	0	0	0	0	0	0	0	0	1	0	0	1	745_102	745	1	1	1	1	1	2	0.9	102	2018-08-14	<=18-34	female	married	No institutional education	House wife	4 - 5 member	2	0	0	0	0	0	1	0.848
0	0	0	0	0	0	1	1	1	0	0	0	0	0	0	0	0	1	0	0	0	1	0	0	0	748_102	748	1	1	1	1	2	2	0.8	102	2018-08-14	45-60	female	married	No institutional education	House wife	< 4 members	1	0	0	0	0	1	1	0.725
1	1	0	0	0	0	1	1	1	0	1	1	1	0	0	0	0	1	1	0	0	1	0	0	1	74_104	74	1	1	1	1	2	2	0.8	104	2018-07-07	<=18-34	female	married	Secondary level and above	House wife	4 - 5 member	5	0	0	0	0	1	1	0.725
0	0	0	0	0	0	1	1	1	0	1	0	1	0	1	0	0	1	0	0	0	1	0	0	1	750_102	750	1	1	1	1	2	2	0.8	102	2018-08-14	<=18-34	female	married	Primary level	House wife	4 - 5 member	2	0	0	0	0	1	1	0.725
0	0	1	0	0	0	1	1	1	0	1	1	1	0	0	0	0	1	0	0	0	1	1	0	1	753_102	753	1	1	1	1	1	1	0.9	102	2018-08-14	<=18-34	female	married	Primary level	Small business	< 4 members	4	0	0	0	0	0	0	1
0	0	1	0	0	0	1	1	1	0	1	0	1	0	0	0	0	1	0	0	0	1	0	0	1	756_102	756	1	1	1	1	2	2	0.9	102	2018-08-13	45-60	female	married	No institutional education	House wife	< 4 members	5	0	0	0	0	1	1	0.725
1	0	0	1	0	0	1	1	1	0	1	0	1	0	1	0	0	1	0	0	1	1	0	0	1	758_102	758	1	1	1	1	1	1	0.9	102	2018-08-13	35-44	female	married	No institutional education	House wife	4 - 5 member	5	0	0	0	0	0	0	1
0	0	0	0	0	0	1	1	1	0	1	0	1	0	1	0	0	1	0	0	0	1	0	0	1	760_101	760	1	1	1	1	2	2	0.9	101	2018-08-14	<=18-34	female	married	Primary level	House wife	< 4 members	3	1	0	0	0	1	1	0.725
0	0	0	0	0	0	0	1	1	1	1	1	0	0	1	0	0	1	0	0	1	1	1	0	1	762_102	762	1	1	1	1	2	1	0.8	102	2018-08-13	<=18-34	female	married	Primary level	House wife	4 - 5 member	5	1	0	0	0	1	0	0.796
0	0	0	0	0	0	1	1	1	0	1	0	0	0	1	0	0	0	0	0	0	1	0	0	0	763_101	763	1	1	1	1	2	2	0.9	101	2018-08-14	45-60	male	married	No institutional education	Agricultural/labor	< 4 members	2	0	0	0	0	1	1	0.725
0	0	0	0	0	0	1	1	1	0	1	0	0	0	0	0	0	1	0	0	0	1	0	0	1	764_101	764	1	1	1	1	2	2	0.8	101	2018-08-14	<=18-34	female	married	Secondary level and above	House wife	< 4 members	1	0	0	0	0	1	1	0.725
0	0	0	0	0	0	1	1	1	0	1	1	1	0	1	0	0	1	0	0	0	1	0	0	1	765_102	765	1	1	1	1	2	2	0.8	102	2018-08-14	35-44	female	married	Secondary level and above	House wife	4 - 5 member	5	0	0	0	0	1	1	0.725
0	0	0	0	0	0	1	1	1	0	1	0	0	0	1	0	0	1	0	0	1	1	0	0	0	766_102	766	1	1	1	1	2	2	0.7	102	2018-08-13	35-44	female	married	Primary level	Service worker	< 4 members	4	0	0	0	0	1	1	0.725
1	0	0	1	0	0	1	1	1	0	0	0	1	0	1	0	0	0	0	0	1	1	0	0	1	767_102	767	1	1	1	1	2	2	0.7	102	2018-08-13	35-44	female	married	Primary level	House wife	4 - 5 member	5	0	0	0	0	1	1	0.725
1	0	1	0	0	0	1	1	1	1	1	0	1	0	0	0	0	1	0	0	0	0	0	0	0	770_102	770	1	1	1	1	2	2	0.8	102	2018-08-11	<=18-34	female	married	No institutional education	House wife	4 - 5 member	2	0	0	0	0	1	1	0.725
1	0	1	0	0	0	1	1	1	1	1	0	1	0	0	0	0	1	0	0	1	1	0	0	0	773_101	773	1	1	1	1	1	1	0.8	101	2018-08-12	45-60	male	married	Secondary level and above	Agricultural/labor	< 4 members	3	0	0	0	0	0	0	1
1	0	1	0	0	0	1	1	1	1	1	0	1	1	1	0	0	1	0	0	1	1	0	0	1	775_101	775	1	1	1	1	2	2	0.5	101	2018-08-12	35-44	female	married	Secondary level and above	House wife	< 4 members	5	0	0	0	0	1	1	0.725
1	0	1	0	0	0	1	1	1	1	1	0	1	0	1	0	0	1	0	0	1	1	0	0	1	777_101	777	1	1	1	1	1	2	0.8	101	2018-08-12	>60	male	married	Primary level	Service worker	< 4 members	4	0	0	0	0	0	1	0.848
1	0	1	0	0	0	1	1	1	0	1	0	1	0	1	0	0	1	0	0	0	1	0	0	1	77_102	77	1	1	1	1	2	1	0.5	102	2018-07-08	35-44	female	married	No institutional education	House wife	4 - 5 member	3	0	0	0	0	1	0	0.796
1	0	1	0	0	0	1	1	1	1	1	0	1	0	1	0	0	1	0	0	0	1	1	0	1	780_101	780	1	1	1	1	2	2	0.5	101	2018-08-14	<=18-34	female	married	Primary level	House wife	< 4 members	5	0	0	0	0	1	1	0.725
0	0	1	0	0	0	1	1	1	0	1	0	0	0	1	0	0	1	1	0	1	1	0	0	1	785_102	785	1	1	1	1	2	2	0.8	102	2018-08-14	<=18-34	female	married	Secondary level and above	House wife	4 - 5 member	3	0	0	0	0	1	1	0.725
0	0	1	0	0	0	1	1	1	0	1	0	1	0	0	0	0	0	0	0	0	1	0	0	1	787_102	787	2	1	1	2	2	2	0.7	102	2018-08-14	35-44	female	married	No institutional education	House wife	< 4 members	2	0	0	0	1	1	1	0.689
0	0	1	0	0	0	0	1	1	0	1	1	1	0	0	0	0	1	0	0	0	1	0	0	1	793_101	793	2	2	1	2	2	2	0.6	101	2018-08-16	45-60	male	married	No institutional education	Small business	< 4 members	3	1	1	0	1	1	1	0.62
0	0	0	0	0	0	1	1	1	0	1	1	1	0	1	0	0	1	0	0	1	1	0	0	1	795_101	795	1	1	1	1	2	2	0.8	101	2018-08-16	35-44	female	married	Primary level	House wife	< 4 members	5	1	0	0	0	1	1	0.725
1	1	1	0	0	0	1	1	1	0	1	0	0	0	0	0	0	1	0	0	0	1	0	0	1	798_102	798	1	1	1	1	2	2	0.8	102	2018-08-16	45-60	female	married	No institutional education	House wife	< 4 members	1	1	0	0	0	1	1	0.725
1	0	1	1	0	0	1	1	1	0	1	0	1	0	0	0	0	0	0	0	0	1	0	0	1	800_102	800	1	1	1	1	2	1	0.8	102	2018-08-13	45-60	female	married	No institutional education	House wife	< 4 members	3	0	0	0	0	1	0	0.796
0	0	1	0	0	0	1	1	1	1	1	0	0	0	0	0	0	0	0	0	0	1	0	0	0	802_102	802	1	1	1	2	2	2	0.4	102	2018-08-16	45-60	female	married	No institutional education	House wife	< 4 members	2	1	0	0	1	1	1	0.689
0	0	0	0	0	0	1	1	1	0	1	0	1	0	0	0	0	0	0	0	0	1	0	0	1	805_101	805	1	2	1	2	2	2	0.8	101	2018-08-16	<=18-34	female	married	Secondary level and above	House wife	< 4 members	4	0	1	0	1	1	1	0.62
0	0	1	0	0	0	1	1	1	0	1	0	1	0	1	0	0	1	0	0	1	1	0	0	1	80_101	80	1	2	1	2	1	2	0.6	101	2018-07-08	35-44	female	married	Primary level	House wife	4 - 5 member	5	1	1	0	1	0	1	0.743
0	0	1	0	0	0	1	1	1	0	1	0	0	0	1	0	0	1	0	0	0	1	0	0	1	811_101	811	1	2	1	2	2	2	0.7	101	2018-08-16	35-44	female	widowed/separated/destitute	No institutional education	House wife	< 4 members	5	0	1	0	1	1	1	0.62
0	0	1	0	0	0	1	1	1	0	1	0	1	0	0	0	0	1	0	0	0	1	0	0	1	815_102	815	1	1	1	1	1	2	0.9	102	2018-09-11	<=18-34	female	married	Primary level	House wife	< 4 members	4	0	0	0	0	0	1	0.848
1	0	1	0	0	0	1	1	1	0	1	0	1	0	1	0	1	1	0	0	0	1	0	0	1	817_101	817	1	2	1	2	2	2	0.7	101	2018-09-12	<=18-34	female	married	Secondary level and above	House wife	< 4 members	5	0	1	0	1	1	1	0.62
1	0	1	0	0	0	1	1	1	0	1	0	1	0	0	0	0	1	0	0	0	1	0	0	0	819_102	819	1	1	1	1	2	2	0.7	102	2018-09-13	35-44	female	married	No institutional education	House wife	4 - 5 member	2	1	0	0	0	1	1	0.725
0	0	1	0	0	0	1	1	1	0	1	0	1	0	0	0	0	1	0	0	0	1	0	0	0	820_102	820	1	1	1	2	2	2	0.8	102	2018-09-13	45-60	female	married	No institutional education	House wife	< 4 members	2	1	0	0	1	1	1	0.689
0	0	1	0	0	0	1	0	1	0	1	1	1	0	1	0	0	1	0	0	1	1	0	0	1	823_102	823	1	1	1	1	2	1	0.8	102	2018-09-12	<=18-34	female	married	Primary level	House wife	4 - 5 member	4	0	0	0	0	1	0	0.796
1	0	1	0	0	0	1	0	1	0	1	1	1	0	1	1	0	1	0	0	1	1	0	0	0	825_102	825	1	1	1	2	2	2	0.7	102	2018-09-13	45-60	female	married	No institutional education	House wife	6+ member	5	0	0	0	1	1	1	0.689
1	0	1	0	0	0	1	1	1	0	1	0	1	0	1	0	0	1	0	0	0	1	0	0	1	82_101	82	1	1	1	1	1	2	0.7	101	2018-07-08	45-60	male	married	No institutional education	other	4 - 5 member	4	1	0	0	0	0	1	0.848
1	0	1	0	0	0	1	1	1	0	1	0	1	0	0	0	0	1	1	0	0	0	0	0	1	85_102	85	1	1	1	1	2	2	0.8	102	2018-07-08	35-44	female	married	No institutional education	House wife	6+ member	1	0	0	0	0	1	1	0.725
0	0	1	0	0	0	1	1	1	0	1	0	0	0	0	0	0	1	0	0	0	1	0	1	1	86_101	86	1	2	2	3	2	2	0.6	101	2018-07-08	>60	male	married	No institutional education	other	4 - 5 member	3	1	1	1	1	1	1	0.189
1	0	1	0	0	0	1	1	1	0	1	0	0	0	0	0	0	1	0	0	0	1	0	0	1	90_101	90	1	2	1	1	2	2	0.7	101	2018-07-08	45-60	male	married	No institutional education	Agricultural/labor	6+ member	2	0	1	0	0	1	1	0.656
1	0	0	1	0	0	1	1	1	0	1	0	1	0	0	0	0	0	0	0	0	1	0	0	1	91_102	91	1	1	1	1	2	2	0.7	102	2018-07-08	<=18-34	female	married	Primary level	House wife	4 - 5 member	2	0	0	0	0	1	1	0.725
0	0	1	0	0	0	1	1	1	0	1	1	1	0	1	0	0	1	0	0	1	1	0	0	0	94_101	94	1	1	1	1	1	2	0.9	101	2018-07-08	<=18-34	female	married	Secondary level and above	House wife	< 4 members	4	0	0	0	0	0	1	0.848
1	0	1	0	0	0	1	1	1	0	1	0	1	0	0	0	0	1	0	0	0	1	0	0	1	97_102	97	1	2	2	2	2	2	0.7	102	2018-07-09	45-60	female	married	No institutional education	House wife	4 - 5 member	2	0	1	1	1	1	1	0.516
1	1	0	0	0	0	1	1	1	1	1	0	0	0	0	0	0	1	0	0	0	1	0	0	0	100_102	100	0	1	1	1	1	1	0.8	102	2018-07-09	35-44	female	married	No institutional education	House wife	4 - 5 member	1	0	0	0	0	0	0	1
0	0	0	0	0	0	1	1	1	1	1	0	1	0	1	0	0	1	0	0	1	1	0	0	0	102_102	102	0	2	2	2	2	3	0.3	102	2018-07-09	45-60	female	married	Secondary level and above	House wife	4 - 5 member	5	0	1	1	1	1	1	0.082
1	0	1	0	0	0	1	1	1	0	1	1	1	0	1	0	0	1	0	0	0	1	0	0	0	103_101	103	0	1	1	1	1	2	0.8	101	2018-07-10	45-60	female	widowed/separated/destitute	No institutional education	House wife	4 - 5 member	5	0	0	0	0	0	1	0.848
0	0	0	0	0	0	1	1	1	0	1	0	1	0	0	0	0	1	0	0	0	1	0	0	0	104_102	104	0	1	1	1	1	1	0.8	102	2018-07-10	<=18-34	female	married	Primary level	House wife	4 - 5 member	4	0	0	0	0	0	0	1
1	0	1	0	0	0	1	1	1	0	1	0	0	0	0	0	0	1	0	0	0	1	0	0	0	105_102	105	0	1	1	1	2	2	0.7	102	2018-07-10	<=18-34	female	married	No institutional education	House wife	< 4 members	3	0	0	0	0	1	1	0.725
0	0	1	0	0	0	1	1	1	0	1	0	1	0	1	0	0	1	0	0	0	1	0	0	0	111_102	111	0	1	1	1	2	1	0.7	102	2018-07-09	35-44	female	married	No institutional education	House wife	< 4 members	4	0	0	0	0	1	0	0.796
1	1	1	0	0	0	1	1	1	0	1	0	1	0	0	0	0	0	0	0	0	0	1	0	0	112_101	112	0	1	1	1	1	2	0.7	101	2018-07-09	45-60	male	married	Primary level	Service worker	< 4 members	4	0	0	0	0	0	1	0.848
0	0	1	0	0	0	1	1	1	0	1	1	1	0	1	0	0	1	0	0	0	1	1	0	0	113_102	113	0	1	1	1	1	1	0.9	102	2018-07-10	<=18-34	female	married	Secondary level and above	Small business	4 - 5 member	4	0	0	0	0	0	0	1
0	0	1	0	0	0	1	1	1	0	1	0	1	0	1	0	0	1	0	0	0	1	0	0	0	114_102	114	0	1	1	1	1	1	0.9	102	2018-07-10	<=18-34	female	married	Primary level	House wife	< 4 members	3	0	0	0	0	0	0	1
0	0	0	0	0	0	1	1	0	0	0	0	0	0	0	0	0	0	0	0	0	0	0	0	0	115_101	115	0	1	1	1	1	1	0.6	101	2018-07-10	45-60	female	widowed/separated/destitute	No institutional education	Agricultural/labor	< 4 members	1	0	0	0	0	0	0	1
1	0	1	0	0	0	1	1	1	0	1	0	1	0	1	0	0	1	0	0	0	1	0	0	0	116_102	116	0	1	1	1	1	1	0.9	102	2018-07-10	45-60	female	married	No institutional education	House wife	6+ member	4	0	0	0	0	0	0	1
0	0	0	0	0	0	1	1	1	0	1	0	1	0	1	0	0	1	0	0	0	1	0	0	0	119_102	119	0	2	1	2	2	1	0.7	102	2018-07-09	35-44	female	married	Primary level	House wife	4 - 5 member	3	0	1	0	1	1	0	0.691
1	0	1	0	0	0	1	1	1	0	1	0	1	0	0	0	0	1	0	0	0	1	0	0	0	120_101	120	0	1	1	1	1	1	0.8	101	2018-07-09	45-60	male	married	No institutional education	Agricultural/labor	< 4 members	3	0	0	0	0	0	0	1
1	0	1	0	0	0	1	1	1	0	1	0	0	0	1	0	0	1	1	0	0	0	0	0	0	121_103	121	0	1	1	1	1	1	0.9	103	2018-07-09	<=18-34	male	single	Secondary level and above	other	6+ member	1	0	0	0	0	0	0	1
1	0	1	0	0	0	1	1	1	0	0	1	0	0	0	0	0	1	0	0	1	1	0	0	0	123_101	123	0	1	1	1	2	1	1	101	2018-07-10	35-44	male	married	Primary level	Service worker	4 - 5 member	4	0	0	0	0	1	0	0.796
1	0	0	0	0	0	1	1	1	0	1	0	1	0	1	0	0	1	0	0	0	1	1	0	0	124_102	124	0	1	1	1	2	2	0.9	102	2018-07-10	<=18-34	female	married	Primary level	Small business	4 - 5 member	5	0	0	0	0	1	1	0.725
1	0	1	0	1	0	1	1	1	1	1	0	1	0	1	0	0	1	0	0	1	1	0	0	0	128_102	128	0	1	1	1	2	1	0.7	102	2018-07-10	45-60	female	married	No institutional education	House wife	4 - 5 member	5	0	0	0	0	1	0	0.796
1	0	1	0	0	0	1	1	1	1	1	0	0	0	0	0	0	0	0	0	0	0	0	0	0	130_102	130	0	1	1	1	1	2	0.5	102	2018-07-10	35-44	female	married	No institutional education	House wife	4 - 5 member	1	0	0	0	0	0	1	0.848
0	0	1	0	0	0	1	1	1	1	0	0	0	0	0	0	0	1	0	0	0	1	0	0	0	134_102	134	0	1	1	1	1	2	1	102	2018-07-12	<=18-34	female	married	Primary level	House wife	4 - 5 member	1	0	0	0	0	0	1	0.848
1	0	0	0	0	0	0	1	1	1	1	0	1	0	1	0	0	1	0	0	1	1	0	0	0	136_104	136	0	1	1	1	1	1	0.9	104	2018-07-12	<=18-34	female	married	Secondary level and above	House wife	4 - 5 member	4	0	0	0	0	0	0	1
1	0	1	0	0	0	1	1	1	1	1	1	1	0	1	0	0	1	0	0	1	1	0	0	0	137_101	137	0	1	1	1	2	2	0.5	101	2018-07-12	45-60	male	married	Primary level	Agricultural/labor	4 - 5 member	5	0	0	0	0	1	1	0.725
1	0	1	0	1	0	1	1	1	1	1	0	1	0	1	0	0	1	0	0	0	1	1	0	0	138_102	138	0	1	1	1	1	3	0.5	102	2018-07-12	35-44	female	married	Primary level	House wife	< 4 members	3	0	0	0	0	0	1	0.414
0	0	0	0	0	0	1	1	1	0	1	0	1	0	1	0	0	1	1	0	1	1	0	0	0	139_102	139	0	1	1	1	2	2	0.6	102	2018-07-12	<=18-34	female	married	Secondary level and above	House wife	4 - 5 member	5	0	0	0	0	1	1	0.725
0	0	0	0	0	0	1	1	1	0	1	0	0	0	0	0	0	1	0	0	0	1	0	0	0	142_102	142	0	1	1	2	2	2	0.7	102	2018-07-12	<=18-34	female	married	No institutional education	House wife	4 - 5 member	2	0	0	0	1	1	1	0.689
0	0	0	0	0	0	1	1	1	0	1	0	0	0	0	0	0	0	0	0	0	1	0	0	0	143_101	143	0	1	1	1	1	1	0.9	101	2018-07-12	>60	female	widowed/separated/destitute	No institutional education	Agricultural/labor	< 4 members	1	0	0	0	0	0	0	1
1	0	1	0	0	0	1	1	1	0	1	0	1	0	0	0	0	1	0	0	0	1	0	0	0	144_102	144	0	1	1	1	1	1	0.9	102	2018-07-12	<=18-34	female	married	Primary level	House wife	4 - 5 member	4	0	0	0	0	0	0	1
1	0	1	0	0	0	1	1	1	0	1	0	1	0	0	0	0	1	0	0	0	1	0	0	0	145_102	145	0	1	1	1	1	1	0.8	102	2018-07-12	<=18-34	female	married	Primary level	House wife	4 - 5 member	2	0	0	0	0	0	0	1
0	0	1	0	0	0	1	1	1	0	1	0	0	0	0	0	0	1	0	0	0	1	0	0	0	146_102	146	0	1	1	1	1	1	0.7	102	2018-07-12	35-44	female	married	No institutional education	House wife	4 - 5 member	2	0	0	0	0	0	0	1
0	1	0	1	0	0	1	1	1	0	1	0	1	0	1	0	0	1	0	0	1	1	0	0	0	148_102	148	0	1	1	1	2	1	0.8	102	2018-07-12	45-60	female	married	No institutional education	House wife	< 4 members	4	0	0	0	0	1	0	0.796
1	0	1	1	0	0	1	1	1	0	1	0	0	0	0	0	0	1	0	0	0	0	0	0	0	149_102	149	0	1	1	1	2	2	0.7	102	2018-07-07	<=18-34	female	married	No institutional education	House wife	4 - 5 member	1	0	0	0	0	1	1	0.725
0	0	1	0	0	0	1	1	1	0	1	1	1	0	0	0	0	1	0	0	1	1	0	0	0	150_102	150	0	2	1	2	3	2	0.7	102	2018-07-07	45-60	female	married	No institutional education	House wife	6+ member	5	0	1	0	1	1	1	0.088
0	0	0	0	0	0	1	1	1	0	1	1	1	0	1	0	1	1	0	0	1	1	0	0	0	151_101	151	0	1	1	1	2	2	1	101	2018-07-07	45-60	male	married	Primary level	Agricultural/labor	< 4 members	5	0	0	0	0	1	1	0.725
1	0	1	0	0	0	1	1	1	0	1	0	0	0	1	0	0	1	0	0	1	1	0	0	0	153_101	153	0	1	1	1	2	2	0.6	101	2018-07-12	45-60	male	married	Secondary level and above	Agricultural/labor	4 - 5 member	3	0	0	0	0	1	1	0.725
1	0	1	0	0	0	1	1	1	0	1	0	0	0	0	0	0	1	0	0	0	1	0	1	0	154_102	154	0	1	1	1	2	1	0.6	102	2018-07-12	<=18-34	female	married	Primary level	Agricultural/labor	4 - 5 member	2	0	0	0	0	1	0	0.796
1	0	1	0	0	0	1	1	1	0	1	0	1	0	0	0	0	1	0	0	0	1	0	0	0	155_102	155	0	1	1	1	2	2	0.6	102	2018-07-12	35-44	female	married	No institutional education	House wife	4 - 5 member	4	0	0	0	0	1	1	0.725
0	0	0	0	0	0	1	1	1	0	1	0	1	0	0	0	0	1	0	0	0	1	0	0	0	156_102	156	0	2	1	1	2	2	0.5	102	2018-07-12	<=18-34	female	married	Primary level	House wife	4 - 5 member	2	0	1	0	0	1	1	0.656
0	0	1	0	0	0	1	1	1	0	1	1	1	0	0	0	0	1	0	0	0	0	0	0	0	158_102	158	0	2	1	2	3	2	0.6	102	2018-07-08	35-44	female	married	No institutional education	House wife	4 - 5 member	1	0	1	0	1	1	1	0.088
1	0	0	0	0	0	1	1	1	0	1	0	1	0	1	0	0	1	0	0	0	1	0	0	0	159_102	159	0	1	1	1	1	2	0.95	102	2018-07-08	35-44	female	married	Primary level	Agricultural/labor	4 - 5 member	3	0	0	0	0	0	1	0.848
1	0	0	0	0	0	1	1	1	0	1	1	0	0	1	0	0	1	0	0	1	1	0	0	0	160_102	160	0	1	1	1	1	2	0.9	102	2018-07-08	<=18-34	female	married	Primary level	House wife	4 - 5 member	5	0	0	0	0	0	1	0.848
1	1	1	0	0	0	1	1	1	0	1	0	1	0	0	0	0	1	0	0	0	0	0	0	0	161_101	161	0	1	1	1	1	2	1	101	2018-07-08	35-44	male	married	Primary level	Agricultural/labor	4 - 5 member	1	0	0	0	0	0	1	0.848
1	0	1	0	0	0	1	1	1	0	1	0	1	0	0	0	0	1	0	0	1	1	0	0	0	162_102	162	0	1	1	1	2	2	0.6	102	2018-07-08	35-44	female	married	No institutional education	House wife	4 - 5 member	3	0	0	0	0	1	1	0.725
1	0	1	0	0	0	1	1	1	0	1	0	1	0	0	0	0	1	0	0	0	1	0	0	0	163_102	163	0	1	1	1	1	2	0.8	102	2018-07-12	35-44	female	married	No institutional education	House wife	< 4 members	2	0	0	0	0	0	1	0.848
1	0	0	0	0	0	1	1	0	0	1	0	1	0	0	0	0	1	0	0	0	1	0	0	0	164_102	164	0	1	1	1	1	1	0.9	102	2018-07-12	35-44	female	married	No institutional education	House wife	< 4 members	4	0	0	0	0	0	0	1
0	0	1	0	0	0	1	1	1	0	0	0	0	0	0	0	0	0	0	0	0	0	0	0	0	165_101	165	0	1	1	1	2	2	0.8	101	2018-07-12	45-60	female	widowed/separated/destitute	No institutional education	House wife	6+ member	1	0	0	0	0	1	1	0.725
1	0	0	1	0	0	1	1	1	0	1	0	0	0	0	0	0	1	0	0	0	1	1	0	0	166_102	166	0	1	1	1	2	3	0.7	102	2018-07-12	<=18-34	female	married	Primary level	Small business	< 4 members	2	0	0	0	0	1	1	0.291
1	0	1	1	0	0	1	1	1	0	0	0	1	0	1	0	0	1	0	0	0	1	0	0	0	168_102	168	0	2	1	1	2	2	0.6	102	2018-07-14	45-60	female	married	No institutional education	House wife	4 - 5 member	2	0	1	0	0	1	1	0.656
0	0	0	1	0	0	1	1	1	0	0	0	0	0	0	0	0	0	0	0	0	1	0	0	0	172_102	172	0	1	1	1	1	2	0.6	102	2018-07-14	<=18-34	female	married	Primary level	House wife	4 - 5 member	1	0	0	0	0	0	1	0.848
0	0	0	1	0	0	1	1	1	1	1	0	1	0	1	0	0	1	0	0	1	1	0	0	0	173_101	173	0	1	1	1	2	1	0.9	101	2018-07-14	45-60	male	married	No institutional education	Service worker	4 - 5 member	4	0	0	0	0	1	0	0.796
0	0	0	0	0	0	1	1	1	1	1	1	1	0	1	0	0	1	0	0	1	1	0	0	0	174_101	174	0	1	1	1	1	1	0.8	101	2018-07-14	<=18-34	female	married	Secondary level and above	House wife	< 4 members	5	0	0	0	0	0	0	1
0	0	0	0	0	0	1	1	1	1	1	1	1	1	1	0	1	0	0	0	1	1	0	0	0	175_102	175	0	1	1	1	1	1	0.8	102	2018-07-14	<=18-34	female	married	Primary level	House wife	4 - 5 member	5	0	0	0	0	0	0	1
0	0	0	0	0	0	1	1	1	1	1	1	1	0	1	0	0	1	0	0	1	1	0	0	0	176_101	176	0	1	1	1	1	1	0.5	101	2018-07-14	>60	male	married	No institutional education	other	4 - 5 member	5	0	0	0	0	0	0	1
0	0	0	0	0	0	1	1	1	1	1	0	0	0	1	0	0	1	0	0	1	1	0	0	0	177_103	177	0	1	1	1	1	1	1	103	2018-07-14	<=18-34	female	single	Secondary level and above	other	4 - 5 member	5	0	0	0	0	0	0	1
0	0	0	0	0	0	1	1	1	0	1	0	1	0	1	0	0	1	0	0	1	1	0	0	0	179_103	179	0	1	1	1	1	1	1	103	2018-07-14	<=18-34	male	single	Secondary level and above	other	< 4 members	5	0	0	0	0	0	0	1
0	0	0	1	0	0	1	1	1	0	1	0	1	0	1	0	0	1	0	0	0	1	0	0	0	181_101	181	0	1	1	1	1	2	0.8	101	2018-07-14	45-60	male	married	No institutional education	Service worker	4 - 5 member	4	0	0	0	0	0	1	0.848
1	0	0	0	0	0	1	1	1	0	1	0	0	0	0	0	0	0	0	0	0	1	0	0	0	182_101	182	0	2	1	2	2	2	0.7	101	2018-07-14	>60	male	married	No institutional education	Agricultural/labor	< 4 members	4	0	1	0	1	1	1	0.62
0	0	1	0	0	0	1	1	1	0	1	0	1	0	0	0	0	1	0	0	1	1	0	0	0	184_102	184	0	1	1	1	1	1	0.9	102	2018-07-14	<=18-34	female	married	Secondary level and above	House wife	< 4 members	3	0	0	0	0	0	0	1
0	0	1	0	0	0	1	1	1	0	1	0	1	0	1	0	0	1	0	0	0	1	0	0	0	185_101	185	0	1	1	1	1	1	0.8	101	2018-07-14	35-44	female	married	No institutional education	House wife	< 4 members	4	0	0	0	0	0	0	1
1	0	1	1	0	0	1	1	1	0	1	1	1	0	1	0	0	1	0	0	0	1	0	0	0	187_102	187	0	1	1	1	2	2	0.7	102	2018-07-14	35-44	female	married	No institutional education	House wife	4 - 5 member	5	0	0	0	0	1	1	0.725
0	0	1	0	0	0	1	1	1	0	1	0	1	0	1	0	1	1	0	0	1	1	0	0	0	188_102	188	0	2	1	2	3	3	0.6	102	2018-07-14	45-60	female	married	No institutional education	House wife	4 - 5 member	4	0	1	0	1	1	1	-0.077
0	0	1	0	0	0	1	1	1	0	1	0	1	0	1	0	0	1	0	0	0	1	0	0	0	189_101	189	0	1	1	1	1	2	0.8	101	2018-07-14	35-44	female	widowed/separated/destitute	Primary level	House wife	< 4 members	4	0	0	0	0	0	1	0.848
1	1	1	0	0	0	1	1	1	0	1	0	1	0	1	0	0	1	0	0	0	1	0	0	0	190_101	190	0	1	1	1	1	2	0.8	101	2018-07-14	>60	male	married	No institutional education	Agricultural/labor	< 4 members	3	0	0	0	0	0	1	0.848
0	1	1	0	0	0	1	1	1	0	1	0	1	0	0	0	0	1	0	0	0	0	0	0	0	191_102	191	0	1	1	1	2	2	0.8	102	2018-07-14	45-60	female	married	No institutional education	House wife	4 - 5 member	1	0	0	0	0	1	1	0.725
1	1	0	0	0	0	1	1	1	0	1	0	1	0	1	0	0	1	0	0	1	1	0	0	0	192_101	192	0	2	1	1	2	1	0.7	101	2018-07-14	>60	male	married	No institutional education	Agricultural/labor	4 - 5 member	4	0	1	0	0	1	0	0.727
1	0	0	1	0	0	1	1	1	0	1	0	0	0	0	0	0	1	0	0	0	1	0	0	0	193_101	193	0	1	1	1	1	1	0.9	101	2018-07-15	<=18-34	male	married	Primary level	Service worker	4 - 5 member	3	0	0	0	0	0	0	1
1	0	1	0	0	0	1	1	1	0	1	0	0	0	1	0	0	1	0	0	1	1	0	0	0	195_102	195	0	1	1	2	2	1	0.9	102	2018-07-15	<=18-34	female	married	Primary level	House wife	4 - 5 member	3	0	0	0	1	1	0	0.76
1	0	1	0	0	0	1	1	1	0	1	0	1	0	0	0	0	0	0	0	0	1	0	0	0	196_102	196	0	1	1	1	1	1	0.9	102	2018-07-15	<=18-34	female	married	No institutional education	Service worker	4 - 5 member	2	0	0	0	0	0	0	1
0	0	1	0	0	0	1	1	1	0	1	0	1	0	0	0	0	1	0	0	0	1	0	0	0	197_101	197	0	1	1	1	2	2	0.4	101	2018-07-15	>60	male	married	Primary level	other	< 4 members	4	0	0	0	0	1	1	0.725
0	0	0	0	0	0	1	1	1	0	1	0	1	0	1	0	0	0	0	0	0	1	0	0	0	199_102	199	0	1	1	1	1	1	0.8	102	2018-07-15	<=18-34	female	married	No institutional education	House wife	4 - 5 member	4	0	0	0	0	0	0	1
1	0	0	0	0	0	1	1	1	0	0	0	0	0	1	0	0	1	0	0	0	1	0	0	0	200_102	200	0	1	1	1	1	1	0.5	102	2018-07-15	<=18-34	female	married	No institutional education	House wife	4 - 5 member	2	0	0	0	0	0	0	1
0	0	0	0	0	0	1	1	1	0	1	1	1	1	1	0	1	1	0	0	1	1	0	0	0	201_101	201	0	1	1	1	1	1	0.8	101	2018-07-15	45-60	male	married	Secondary level and above	Small business	< 4 members	5	0	0	0	0	0	0	1
0	0	1	0	0	0	1	1	1	0	1	0	1	0	1	0	0	1	1	0	0	1	0	0	0	202_101	202	0	1	1	1	2	2	0.8	101	2018-07-15	<=18-34	female	widowed/separated/destitute	Primary level	House wife	< 4 members	3	0	0	0	0	1	1	0.725
1	0	0	0	0	0	1	1	1	0	1	0	1	0	1	0	0	1	1	0	1	1	0	0	0	204_103	204	0	1	1	1	2	1	0.7	103	2018-07-15	<=18-34	female	married	Primary level	House wife	4 - 5 member	4	0	0	0	0	1	0	0.796
1	0	1	1	0	0	1	1	1	0	1	0	0	0	0	0	0	1	1	0	0	1	0	0	0	205_104	205	0	1	1	1	1	1	0.9	104	2018-07-15	<=18-34	male	single	Secondary level and above	other	4 - 5 member	2	0	0	0	0	0	0	1
1	0	1	0	0	0	1	1	1	0	1	0	0	0	0	0	0	1	1	0	0	1	0	0	0	207_102	207	0	1	1	1	1	1	0.9	102	2018-07-15	<=18-34	female	married	Secondary level and above	Small business	4 - 5 member	1	0	0	0	0	0	0	1
0	0	1	0	0	0	1	1	1	0	1	0	1	0	1	0	1	1	0	0	1	1	0	0	0	208_102	208	0	1	1	1	2	2	0.8	102	2018-07-15	35-44	female	married	No institutional education	House wife	6+ member	5	0	0	0	0	1	1	0.725
0	0	0	0	0	0	1	1	1	0	1	0	1	0	0	0	0	1	0	0	0	1	0	0	0	209_102	209	0	2	1	2	2	2	0.7	102	2018-07-15	>60	female	married	No institutional education	House wife	< 4 members	3	0	1	0	1	1	1	0.62
0	1	0	0	0	0	1	1	1	0	0	0	0	0	0	0	0	0	0	0	0	1	0	0	0	210_102	210	0	1	1	1	2	3	0.6	102	2018-07-15	45-60	female	married	No institutional education	House wife	< 4 members	1	0	0	0	0	1	1	0.291
1	0	1	0	0	0	1	1	1	0	1	0	0	0	0	0	0	1	0	0	0	1	0	0	0	211_101	211	0	1	1	1	1	1	0.9	101	2018-07-15	45-60	male	married	No institutional education	Agricultural/labor	4 - 5 member	2	0	0	0	0	0	0	1
1	0	0	1	0	0	1	1	1	0	1	0	0	0	0	0	0	1	0	0	0	1	0	0	0	212_102	212	0	1	1	1	1	2	0.9	102	2018-07-15	<=18-34	female	married	Primary level	House wife	4 - 5 member	1	0	0	0	0	0	1	0.848
1	0	1	0	0	0	0	1	0	0	0	0	0	0	1	0	0	1	0	0	0	1	0	0	0	213_102	213	0	1	1	1	1	2	0.7	102	2018-07-16	<=18-34	female	married	No institutional education	House wife	4 - 5 member	1	0	0	0	0	0	1	0.848
1	0	1	1	0	0	1	1	1	0	1	0	0	0	0	0	0	1	0	0	0	1	0	0	0	214_101	214	0	1	1	1	1	1	1	101	2018-07-16	35-44	male	married	Primary level	Service worker	4 - 5 member	1	0	0	0	0	0	0	1
1	0	1	0	0	0	1	1	1	0	1	0	0	0	1	0	0	1	0	0	0	1	0	0	0	215_102	215	0	1	1	1	1	2	0.8	102	2018-07-16	45-60	female	married	No institutional education	House wife	< 4 members	2	0	0	0	0	0	1	0.848
0	0	0	0	0	0	1	1	1	0	0	0	0	0	0	0	0	1	0	0	0	1	0	1	0	216_102	216	0	1	1	1	1	1	0.8	102	2018-07-16	<=18-34	female	married	No institutional education	House wife	4 - 5 member	1	0	0	0	0	0	0	1
1	0	1	0	0	0	1	1	1	0	1	1	1	0	1	0	0	1	0	0	0	1	0	0	0	217_102	217	0	1	1	1	1	1	0.9	102	2018-07-16	<=18-34	female	married	Secondary level and above	House wife	< 4 members	4	0	0	0	0	0	0	1
1	0	1	0	0	0	1	1	1	0	1	0	1	0	0	0	0	0	0	0	0	1	0	0	0	218_101	218	0	1	1	2	2	2	0.8	101	2018-07-16	>60	male	married	No institutional education	Agricultural/labor	< 4 members	2	0	0	0	1	1	1	0.689
0	0	0	1	0	0	1	1	1	0	1	0	0	0	1	0	0	1	0	0	0	1	0	0	0	219_102	219	0	2	1	1	2	2	0.7	102	2018-07-16	<=18-34	female	married	No institutional education	House wife	4 - 5 member	2	0	1	0	0	1	1	0.656
1	0	1	0	1	0	1	1	1	1	1	0	1	0	0	0	0	1	0	0	0	1	0	0	0	21_101	21	0	1	1	1	1	2	0.6	101	2018-07-04	35-44	female	married	Primary level	House wife	4 - 5 member	4	0	0	0	0	0	1	0.848
0	0	1	0	0	0	1	1	1	0	1	1	1	0	1	0	0	1	0	0	1	1	0	0	0	220_102	220	0	1	1	1	1	1	0.8	102	2018-07-15	35-44	female	married	No institutional education	House wife	4 - 5 member	5	0	0	0	0	0	0	1
1	0	1	0	0	0	1	1	1	0	1	0	1	0	1	0	0	1	0	0	1	1	0	0	0	221_102	221	0	1	1	1	1	1	0.9	102	2018-07-15	<=18-34	female	married	No institutional education	House wife	4 - 5 member	4	0	0	0	0	0	0	1
0	0	1	0	0	0	1	1	1	0	1	0	1	0	0	0	0	1	0	0	0	1	0	0	0	222_101	222	0	1	1	1	2	2	0.7	101	2018-07-15	45-60	male	married	No institutional education	Agricultural/labor	6+ member	2	0	0	0	0	1	1	0.725
0	0	1	0	0	0	1	1	1	0	1	0	1	0	0	0	0	1	0	0	0	1	0	0	0	223_102	223	0	1	1	1	2	1	0.7	102	2018-07-15	45-60	female	married	No institutional education	House wife	4 - 5 member	2	0	0	0	0	1	0	0.796
1	0	1	0	0	0	1	1	1	0	1	0	1	0	0	0	0	1	0	0	0	1	0	0	0	224_101	224	0	1	1	1	1	2	0.8	101	2018-07-16	45-60	male	married	No institutional education	Agricultural/labor	4 - 5 member	2	0	0	0	0	0	1	0.848
1	0	1	0	0	0	1	1	1	0	1	1	1	0	1	0	0	1	0	0	0	1	0	0	0	225_101	225	0	1	1	1	2	1	0.7	101	2018-07-16	>60	male	married	No institutional education	Agricultural/labor	6+ member	5	0	0	0	0	1	0	0.796
0	0	1	0	0	0	1	1	1	0	1	0	1	0	1	0	0	1	0	0	0	1	0	0	0	226_102	226	0	1	1	1	1	1	0.9	102	2018-07-16	<=18-34	female	married	Primary level	House wife	4 - 5 member	3	0	0	0	0	0	0	1
1	0	1	0	0	0	1	1	1	0	1	1	1	0	1	0	1	1	0	0	1	1	0	0	0	227_102	227	0	1	1	1	1	1	0.9	102	2018-07-16	35-44	female	married	Primary level	House wife	6+ member	5	0	0	0	0	0	0	1
1	0	1	0	0	0	1	1	1	1	1	0	0	0	0	0	0	1	0	0	0	1	0	0	0	228_102	228	0	1	1	1	1	2	0.9	102	2018-07-16	45-60	female	married	No institutional education	House wife	< 4 members	4	0	0	0	0	0	1	0.848
0	0	1	0	0	0	1	1	1	1	1	0	1	0	0	0	0	0	0	0	0	1	0	0	0	229_101	229	0	2	1	1	2	2	0.4	101	2018-07-16	45-60	male	married	No institutional education	Small business	< 4 members	2	0	1	0	0	1	1	0.656
1	0	0	0	0	0	1	1	1	0	1	0	0	0	0	0	0	1	0	0	0	0	0	0	0	22_101	22	0	1	1	1	2	2	0.7	101	2018-07-04	45-60	female	married	No institutional education	House wife	6+ member	1	0	0	0	0	1	1	0.725
1	0	1	0	0	0	1	1	1	1	1	0	1	0	1	0	0	1	0	0	0	1	0	0	0	231_102	231	0	1	1	1	1	2	0.6	102	2018-07-16	45-60	female	married	No institutional education	House wife	4 - 5 member	4	0	0	0	0	0	1	0.848
1	0	1	0	0	0	1	1	1	0	1	0	1	0	0	0	0	1	0	0	0	1	0	0	0	232_102	232	0	1	1	1	1	2	0.8	102	2018-07-17	45-60	female	married	Primary level	Small business	< 4 members	2	0	0	0	0	0	1	0.848
0	0	1	0	0	0	1	1	1	0	1	0	1	0	1	0	0	1	0	0	0	1	0	0	0	233_102	233	0	1	1	1	2	2	0.5	102	2018-07-17	45-60	female	married	No institutional education	House wife	4 - 5 member	4	0	0	0	0	1	1	0.725
0	0	1	0	0	0	1	1	1	0	1	0	1	0	1	0	1	1	0	0	0	1	0	0	0	234_105	234	0	1	1	1	1	1	0.8	105	2018-07-17	<=18-34	female	married	Secondary level and above	House wife	4 - 5 member	5	0	0	0	0	0	0	1
0	0	1	0	0	0	1	1	1	0	1	0	1	0	0	0	0	1	0	0	0	1	0	0	0	235_103	235	0	1	1	1	1	1	1	103	2018-07-17	<=18-34	female	single	Secondary level and above	other	< 4 members	2	0	0	0	0	0	0	1
0	0	0	0	0	0	1	1	1	0	1	0	1	0	0	0	0	1	0	0	1	1	0	0	0	236_101	236	0	2	1	1	1	2	0.8	101	2018-07-16	<=18-34	male	married	Secondary level and above	Service worker	4 - 5 member	4	0	1	0	0	0	1	0.779
1	0	0	0	0	0	1	1	1	0	1	0	1	0	1	0	0	1	0	0	0	1	1	0	0	238_102	238	0	1	1	1	1	2	0.8	102	2018-07-16	<=18-34	female	married	Secondary level and above	Small business	4 - 5 member	3	0	0	0	0	0	1	0.848
0	0	1	0	0	0	1	1	1	0	0	0	1	0	0	0	0	0	0	0	0	0	0	0	0	242_102	242	0	1	1	1	2	2	0.9	102	2018-07-17	<=18-34	female	married	No institutional education	House wife	< 4 members	2	0	0	0	0	1	1	0.725
0	0	1	0	0	0	1	1	1	0	1	0	0	0	0	0	0	1	0	0	0	1	0	0	0	243_102	243	0	2	2	2	2	2	0.7	102	2018-07-17	45-60	female	married	No institutional education	House wife	< 4 members	2	0	1	1	1	1	1	0.516
1	0	1	0	0	0	1	1	1	0	1	1	1	0	1	0	0	1	0	0	1	1	0	0	0	244_101	244	0	1	1	1	2	2	0.9	101	2018-07-17	45-60	male	married	Primary level	Agricultural/labor	6+ member	4	0	0	0	0	1	1	0.725
0	0	1	0	0	0	1	1	1	0	1	0	1	0	0	0	0	1	0	0	1	1	0	0	0	245_102	245	0	1	1	1	1	2	0.7	102	2018-07-17	35-44	female	married	No institutional education	House wife	< 4 members	5	0	0	0	0	0	1	0.848
1	0	1	0	0	0	1	1	1	0	1	0	1	0	1	0	0	1	0	0	0	1	0	0	0	246_101	246	0	1	1	1	1	2	0.7	101	2018-07-17	45-60	male	married	No institutional education	Agricultural/labor	6+ member	4	0	0	0	0	0	1	0.848
0	0	1	0	0	0	1	1	1	0	1	0	1	0	0	0	0	1	0	0	0	1	0	0	0	249_102	249	0	1	1	1	1	1	0.9	102	2018-07-17	<=18-34	female	married	Primary level	House wife	4 - 5 member	2	0	0	0	0	0	0	1
0	0	1	0	0	0	1	1	1	0	1	0	1	0	0	0	0	1	0	0	0	0	0	0	0	24_101	24	0	2	1	2	2	1	0.6	101	2018-07-04	>60	male	married	No institutional education	other	4 - 5 member	1	0	1	0	1	1	0	0.691
1	0	1	0	0	0	1	1	1	0	1	0	0	0	0	0	0	1	0	0	0	1	0	0	0	252_102	252	0	1	1	1	1	2	0.8	102	2018-07-18	35-44	female	married	No institutional education	House wife	< 4 members	2	0	0	0	0	0	1	0.848
1	0	1	0	0	0	1	1	1	1	1	0	1	0	1	0	0	1	0	0	0	1	0	0	0	255_102	255	0	1	1	1	1	2	0.8	102	2018-07-19	35-44	female	married	No institutional education	House wife	4 - 5 member	3	0	0	0	0	0	1	0.848
1	0	0	0	0	1	1	1	1	0	1	0	1	0	0	0	0	1	0	0	0	1	0	0	0	256_101	256	0	1	1	1	2	1	0.7	101	2018-07-19	35-44	male	married	No institutional education	Agricultural/labor	4 - 5 member	2	0	0	0	0	1	0	0.796
0	0	0	0	0	0	1	1	1	0	1	0	1	0	1	0	0	1	0	0	1	1	0	0	0	257_104	257	0	2	1	1	2	2	0.7	104	2018-07-18	<=18-34	male	married	Secondary level and above	other	4 - 5 member	5	0	1	0	0	1	1	0.656
0	0	0	1	0	0	1	1	1	0	1	0	1	0	1	0	0	1	0	0	0	1	0	0	0	258_102	258	0	1	1	1	1	1	0.9	102	2018-07-18	<=18-34	female	married	Secondary level and above	House wife	4 - 5 member	3	0	0	0	0	0	0	1
0	0	0	0	0	0	1	1	1	0	1	0	1	0	0	0	0	1	0	0	0	1	0	0	0	259_101	259	0	1	1	1	1	1	0.9	101	2018-07-17	35-44	male	married	Primary level	Small business	4 - 5 member	4	0	0	0	0	0	0	1
0	0	0	0	0	0	1	1	1	0	1	0	1	0	0	0	0	1	0	0	0	0	0	0	0	25_101	25	0	1	1	1	2	3	0.6	101	2018-07-04	<=18-34	female	widowed/separated/destitute	Primary level	House wife	< 4 members	1	0	0	0	0	1	1	0.291
0	0	0	0	0	0	1	1	1	0	1	0	0	0	0	0	0	1	0	0	0	1	0	0	0	260_101	260	0	1	1	1	1	2	0.9	101	2018-07-17	45-60	male	married	Secondary level and above	Service worker	< 4 members	1	0	0	0	0	0	1	0.848
0	0	1	0	0	0	1	1	1	0	1	0	1	0	0	0	0	1	0	0	1	1	0	0	0	261_101	261	0	1	1	1	1	2	0.7	101	2018-07-18	>60	male	married	No institutional education	Agricultural/labor	< 4 members	5	0	0	0	0	0	1	0.848
0	0	1	0	0	0	1	1	1	0	1	0	1	0	1	0	0	1	0	0	1	1	0	0	0	263_101	263	0	1	1	2	2	2	0.6	101	2018-07-18	45-60	female	married	No institutional education	House wife	< 4 members	5	0	0	0	1	1	1	0.689
0	0	0	0	0	0	1	1	1	0	1	0	0	0	0	0	0	1	0	0	0	1	0	0	0	264_102	264	0	1	1	1	2	2	0.8	102	2018-07-17	35-44	female	married	No institutional education	Small business	< 4 members	1	0	0	0	0	1	1	0.725
1	0	1	0	0	0	1	1	1	0	1	0	1	0	1	0	0	1	0	0	1	1	0	0	0	265_104	265	0	1	1	1	1	1	0.8	104	2018-07-19	<=18-34	female	married	Secondary level and above	House wife	4 - 5 member	5	0	0	0	0	0	0	1
0	0	1	0	0	0	1	1	1	0	1	0	0	0	1	0	0	1	0	0	0	1	0	0	0	266_102	266	0	1	1	1	1	1	1	102	2018-07-17	<=18-34	female	married	Primary level	House wife	< 4 members	2	0	0	0	0	0	0	1
0	0	1	1	0	0	1	1	1	0	1	0	0	0	1	0	0	1	0	0	0	1	0	0	0	267_102	267	0	1	1	1	1	1	0.9	102	2018-07-19	<=18-34	female	married	No institutional education	House wife	4 - 5 member	2	0	0	0	0	0	0	1
1	0	1	0	0	0	1	1	1	0	1	0	1	0	0	0	0	1	0	0	0	1	0	0	0	268_101	268	0	1	1	1	1	1	0.7	101	2018-07-19	35-44	male	married	Primary level	Agricultural/labor	6+ member	2	0	0	0	0	0	0	1
0	0	1	0	0	0	1	1	1	0	1	0	0	0	1	0	0	1	0	0	0	1	0	0	0	269_102	269	0	1	1	1	1	1	0.9	102	2018-07-19	<=18-34	female	married	Secondary level and above	House wife	< 4 members	2	0	0	0	0	0	0	1
1	0	1	0	0	0	1	1	1	0	1	0	1	0	0	0	0	1	0	0	0	1	0	0	0	26_102	26	0	2	1	1	2	2	0.7	102	2018-07-04	<=18-34	female	married	Secondary level and above	House wife	4 - 5 member	2	0	1	0	0	1	1	0.656
0	0	0	0	0	0	1	1	0	0	1	0	1	0	1	0	0	1	0	0	0	1	0	0	0	271_102	271	0	1	1	1	1	2	0.9	102	2018-07-18	<=18-34	female	married	Primary level	House wife	4 - 5 member	4	0	0	0	0	0	1	0.848
0	0	0	0	0	0	1	1	1	0	0	0	0	0	0	0	0	0	0	0	0	0	0	0	0	272_102	272	0	2	1	2	2	2	0.7	102	2018-07-18	>60	female	married	No institutional education	House wife	< 4 members	1	0	1	0	1	1	1	0.62
0	0	1	0	0	0	0	0	1	1	1	0	1	0	0	0	0	1	0	0	0	1	0	0	0	273_102	273	0	1	1	1	2	2	0.8	102	2018-07-18	<=18-34	female	married	Primary level	House wife	4 - 5 member	3	0	0	0	0	1	1	0.725
1	0	0	0	0	0	1	1	1	0	1	1	1	1	1	0	0	1	0	0	0	1	0	0	0	274_102	274	0	1	1	1	1	2	0.7	102	2018-07-17	45-60	female	married	No institutional education	House wife	4 - 5 member	5	0	0	0	0	0	1	0.848
0	0	1	0	0	0	1	1	1	0	1	1	1	0	0	0	0	1	0	0	0	1	0	0	0	275_102	275	0	1	1	1	2	2	0.6	102	2018-07-17	<=18-34	female	married	Secondary level and above	House wife	4 - 5 member	3	0	0	0	0	1	1	0.725
0	0	1	1	0	0	1	1	1	0	0	0	0	0	0	0	0	1	0	0	0	0	0	0	0	276_102	276	0	1	1	1	1	2	0.8	102	2018-07-19	45-60	female	married	No institutional education	House wife	4 - 5 member	1	0	0	0	0	0	1	0.848
1	0	0	0	0	0	1	1	1	0	1	0	0	0	1	0	0	1	0	0	1	1	0	0	0	278_102	278	0	1	1	1	1	2	0.8	102	2018-07-19	35-44	female	married	No institutional education	House wife	4 - 5 member	5	0	0	0	0	0	1	0.848
0	0	1	0	0	0	1	1	1	0	1	1	1	0	0	0	0	0	0	0	0	1	0	0	0	279_102	279	0	2	1	1	2	2	0.5	102	2018-07-17	35-44	female	married	Primary level	House wife	4 - 5 member	5	0	1	0	0	1	1	0.656
1	0	1	0	0	0	1	1	1	0	1	0	1	0	0	0	0	1	0	0	0	0	0	0	0	27_102	27	0	1	1	1	1	1	0.8	102	2018-07-04	<=18-34	female	married	Primary level	House wife	4 - 5 member	3	0	0	0	0	0	0	1
0	0	1	0	0	0	1	1	1	0	0	1	1	0	0	0	0	1	1	0	1	1	0	0	0	280_102	280	0	1	1	1	1	2	0.9	102	2018-07-19	<=18-34	female	married	Primary level	House wife	4 - 5 member	5	0	0	0	0	0	1	0.848
1	0	1	0	0	0	1	1	1	0	0	0	1	0	1	0	0	1	0	0	1	1	0	0	0	282_102	282	0	1	1	1	2	2	0.9	102	2018-07-19	35-44	female	married	No institutional education	House wife	< 4 members	5	0	0	0	0	1	1	0.725
1	0	0	0	0	0	1	1	1	0	1	0	1	0	0	0	0	0	0	0	0	1	0	0	0	283_101	283	0	1	1	1	2	2	0.6	101	2018-07-17	35-44	male	married	No institutional education	Small business	6+ member	4	0	0	0	0	1	1	0.725
0	0	1	0	0	0	1	0	1	0	1	1	1	0	1	0	0	1	1	0	0	1	0	0	0	284_102	284	0	1	1	1	1	2	0.7	102	2018-07-18	45-60	female	married	No institutional education	House wife	4 - 5 member	4	0	0	0	0	0	1	0.848
0	0	1	0	0	0	1	1	1	0	1	0	0	0	1	0	0	1	0	0	0	1	1	0	0	285_102	285	0	1	1	1	1	3	0.8	102	2018-07-19	35-44	female	married	Secondary level and above	House wife	4 - 5 member	3	0	0	0	0	0	1	0.414
1	0	0	0	0	0	1	1	1	0	1	0	1	0	0	0	0	1	0	0	0	1	0	0	0	286_104	286	0	1	1	1	1	1	0.8	104	2018-07-19	<=18-34	female	single	Secondary level and above	other	6+ member	3	0	0	0	0	0	0	1
0	0	0	0	0	0	1	1	1	0	1	0	0	0	0	0	0	1	0	0	0	1	0	0	0	287_102	287	0	1	1	1	2	2	0.8	102	2018-07-19	<=18-34	female	married	Primary level	House wife	4 - 5 member	1	0	0	0	0	1	1	0.725
0	0	1	0	0	0	1	1	1	0	1	1	1	0	0	0	0	1	0	0	0	1	0	0	0	288_105	288	0	1	1	2	3	2	0.5	105	2018-07-19	>60	female	widowed/separated/destitute	No institutional education	House wife	4 - 5 member	3	0	0	0	1	1	1	0.157
0	0	0	0	0	0	1	1	1	0	1	0	0	0	0	0	0	0	0	0	0	1	0	0	0	289_101	289	0	1	1	1	2	2	0.7	101	2018-07-18	>60	male	married	No institutional education	Agricultural/labor	4 - 5 member	1	0	0	0	0	1	1	0.725
0	0	0	0	0	0	1	1	1	0	1	0	1	0	1	0	0	1	0	0	0	1	0	0	0	290_102	290	0	1	1	1	2	2	0.8	102	2018-07-18	45-60	female	married	No institutional education	House wife	4 - 5 member	3	0	0	0	0	1	1	0.725
1	0	1	0	0	0	1	1	1	0	1	0	0	0	1	0	0	1	0	0	0	1	0	0	0	291_102	291	0	1	1	1	2	2	0.9	102	2018-07-18	<=18-34	female	married	Secondary level and above	House wife	4 - 5 member	2	0	0	0	0	1	1	0.725
0	0	1	0	0	0	1	1	1	0	1	0	1	0	1	0	0	1	0	0	1	1	0	0	0	292_102	292	0	1	1	1	2	2	0.8	102	2018-07-18	45-60	female	married	No institutional education	House wife	4 - 5 member	4	0	0	0	0	1	1	0.725
1	0	1	0	0	0	1	1	1	0	1	0	1	0	1	0	0	1	0	0	1	1	0	0	0	293_102	293	0	1	1	1	2	2	0.7	102	2018-07-18	>60	female	married	No institutional education	House wife	6+ member	4	0	0	0	0	1	1	0.725
1	1	0	0	0	0	1	1	1	0	1	0	1	0	1	0	0	1	0	0	1	1	1	0	0	294_102	294	0	1	1	1	2	2	0.7	102	2018-07-19	45-60	female	married	No institutional education	House wife	6+ member	4	0	0	0	0	1	1	0.725
1	0	1	0	0	0	1	1	1	0	1	0	1	0	1	0	0	1	0	0	1	1	0	0	0	296_102	296	0	1	1	1	1	1	0.9	102	2018-07-19	35-44	female	married	Primary level	House wife	< 4 members	5	0	0	0	0	0	0	1
0	1	1	0	0	1	1	1	1	0	1	0	0	0	1	0	0	1	0	0	0	1	0	0	0	298_102	298	0	1	1	1	1	2	0.8	102	2018-07-21	45-60	female	married	No institutional education	Agricultural/labor	4 - 5 member	2	0	0	0	0	0	1	0.848
1	0	1	0	0	0	1	1	1	0	1	0	0	0	0	0	0	1	0	0	1	1	0	0	0	299_103	299	0	1	1	1	1	1	1	103	2018-07-21	<=18-34	male	single	Secondary level and above	other	4 - 5 member	5	0	0	0	0	0	0	1
0	1	0	0	0	1	1	1	1	1	1	0	0	0	0	0	0	1	1	0	0	0	0	1	0	29_105	29	0	1	1	1	1	1	0.8	105	2018-07-04	<=18-34	female	married	Secondary level and above	House wife	6+ member	1	0	0	0	0	0	0	1
1	0	0	0	0	0	1	1	1	0	0	0	0	0	1	0	0	1	0	0	0	1	0	0	0	303_102	303	0	1	1	1	1	3	0.8	102	2018-07-21	35-44	female	married	No institutional education	House wife	< 4 members	2	0	0	0	0	0	1	0.414
0	0	1	0	0	0	1	1	0	1	1	0	1	0	0	0	1	0	0	0	0	1	0	0	0	304_103	304	0	1	1	1	1	1	1	103	2018-07-21	<=18-34	male	single	Secondary level and above	other	< 4 members	4	0	0	0	0	0	0	1
0	0	1	0	0	0	1	1	0	1	1	0	1	0	1	0	0	1	0	0	0	1	0	0	0	305_102	305	0	1	1	1	1	1	1	102	2018-07-21	<=18-34	female	married	Primary level	House wife	4 - 5 member	4	0	0	0	0	0	0	1
0	0	0	0	0	0	1	1	1	1	1	0	1	0	0	0	0	1	0	0	0	1	0	0	0	306_101	306	0	1	1	1	1	2	0.5	101	2018-07-22	<=18-34	female	married	Primary level	House wife	< 4 members	3	0	0	0	0	0	1	0.848
0	0	1	0	0	0	1	1	1	1	1	0	1	0	0	0	0	1	0	0	1	1	0	0	0	308_103	308	0	1	1	1	3	3	0.3	103	2018-07-22	<=18-34	female	widowed/separated/destitute	Primary level	other	4 - 5 member	4	0	0	0	0	1	1	0.028
0	0	0	0	0	0	1	1	0	1	1	0	0	0	1	0	0	1	0	0	0	1	0	0	0	309_102	309	0	1	1	1	1	1	1	102	2018-07-22	<=18-34	female	married	Secondary level and above	House wife	< 4 members	2	0	0	0	0	0	0	1
0	0	0	0	0	0	1	1	1	0	0	0	0	0	0	0	0	1	0	0	0	0	0	1	0	30_101	30	0	1	1	1	1	2	0.9	101	2018-07-04	35-44	female	married	No institutional education	House wife	4 - 5 member	1	0	0	0	0	0	1	0.848
0	0	1	0	0	0	1	1	1	0	0	0	0	0	0	0	0	0	0	0	0	1	0	1	0	311_102	311	0	1	1	1	1	1	1	102	2018-07-21	35-44	female	married	No institutional education	Agricultural/labor	4 - 5 member	1	0	0	0	0	0	0	1
0	0	0	0	0	0	1	1	1	0	0	0	0	0	0	0	0	0	0	0	0	1	0	0	0	312_101	312	0	1	1	1	2	2	0.7	101	2018-07-21	45-60	female	widowed/separated/destitute	No institutional education	other	4 - 5 member	1	0	0	0	0	1	1	0.725
0	0	1	0	0	0	1	1	1	0	0	0	1	0	0	0	0	1	0	0	0	1	0	0	0	313_101	313	0	1	1	1	1	2	0.8	101	2018-07-21	>60	male	married	No institutional education	other	4 - 5 member	3	0	0	0	0	0	1	0.848
0	0	1	0	0	0	1	1	1	0	0	0	1	0	0	0	0	1	0	0	0	1	0	0	0	314_102	314	0	1	1	1	2	2	0.9	102	2018-07-21	<=18-34	female	married	Secondary level and above	House wife	4 - 5 member	2	0	0	0	0	1	1	0.725
1	0	1	0	0	0	1	1	1	0	1	0	0	0	0	0	0	1	0	0	0	1	0	0	0	315_102	315	0	1	1	1	1	2	0.7	102	2018-07-21	<=18-34	female	married	Primary level	House wife	4 - 5 member	2	0	0	0	0	0	1	0.848
0	0	1	0	0	0	1	1	1	0	1	0	1	0	1	0	0	1	0	0	0	1	0	0	0	317_102	317	0	1	1	1	2	1	0.8	102	2018-07-21	35-44	female	married	Secondary level and above	House wife	6+ member	3	0	0	0	0	1	0	0.796
1	0	1	1	0	0	1	1	1	0	1	0	1	0	1	0	0	1	0	0	0	1	0	0	0	318_102	318	0	1	1	1	1	1	0.7	102	2018-07-21	<=18-34	female	married	No institutional education	House wife	4 - 5 member	3	0	0	0	0	0	0	1
0	1	1	0	0	0	1	1	1	0	1	0	1	0	1	0	0	1	0	0	0	1	0	0	0	319_102	319	0	1	1	1	1	1	0.8	102	2018-07-21	<=18-34	female	married	No institutional education	Agricultural/labor	4 - 5 member	3	0	0	0	0	0	0	1
1	1	0	0	0	1	1	1	1	0	1	0	1	0	0	0	0	1	0	0	0	1	0	0	0	320_102	320	0	1	1	1	1	1	1	102	2018-07-21	45-60	female	married	No institutional education	House wife	4 - 5 member	1	0	0	0	0	0	0	1
0	0	0	0	0	0	1	1	1	0	1	1	1	0	0	0	0	0	0	0	0	1	0	0	0	321_101	321	0	1	1	1	2	2	0.6	101	2018-07-21	>60	female	widowed/separated/destitute	No institutional education	House wife	< 4 members	3	0	0	0	0	1	1	0.725
0	0	0	0	0	0	1	1	1	0	1	0	0	0	0	0	0	1	0	0	0	1	0	0	0	322_102	322	0	1	1	1	1	1	1	102	2018-07-21	<=18-34	female	married	Secondary level and above	Agricultural/labor	4 - 5 member	1	0	0	0	0	0	0	1
0	0	1	0	0	0	1	1	1	0	1	0	1	0	1	0	0	1	0	0	0	1	0	0	0	323_102	323	0	1	1	1	2	2	0.7	102	2018-07-21	35-44	female	married	No institutional education	House wife	4 - 5 member	3	0	0	0	0	1	1	0.725
0	1	1	0	0	0	1	1	1	0	1	0	0	0	0	0	0	1	0	0	0	1	0	0	0	324_102	324	0	1	1	1	1	1	1	102	2018-07-21	<=18-34	female	married	Primary level	House wife	< 4 members	1	0	0	0	0	0	0	1
0	0	1	1	0	0	1	1	1	0	1	0	0	0	1	0	0	1	0	0	1	1	0	0	0	325_101	325	0	1	1	1	1	2	0.8	101	2018-07-22	45-60	male	married	Primary level	Service worker	6+ member	5	0	0	0	0	0	1	0.848
0	0	1	0	0	0	1	1	1	0	1	0	1	0	1	0	0	1	0	0	0	1	0	0	0	326_102	326	0	2	2	2	2	2	0.6	102	2018-07-22	45-60	female	married	No institutional education	House wife	4 - 5 member	3	0	1	1	1	1	1	0.516
1	0	1	0	0	0	1	1	1	0	1	0	1	0	1	0	0	1	0	0	0	1	0	0	0	327_102	327	0	1	1	1	1	2	0.9	102	2018-07-22	35-44	female	married	No institutional education	House wife	4 - 5 member	5	0	0	0	0	0	1	0.848
1	0	1	1	0	0	1	1	1	0	1	0	1	0	1	0	0	1	0	0	0	1	0	0	0	328_102	328	0	1	1	1	1	2	0.9	102	2018-07-22	<=18-34	female	married	No institutional education	House wife	< 4 members	3	0	0	0	0	0	1	0.848
0	0	1	1	0	0	1	1	0	0	1	0	1	0	1	0	0	1	0	0	0	1	0	0	0	329_103	329	0	1	1	1	1	1	1	103	2018-07-22	<=18-34	female	married	Primary level	House wife	6+ member	3	0	0	0	0	0	0	1
0	0	1	0	0	0	1	1	1	1	1	0	1	0	1	0	0	1	0	0	1	1	0	0	0	330_103	330	0	1	1	1	1	1	1	103	2018-07-23	<=18-34	male	married	Secondary level and above	Small business	4 - 5 member	4	0	0	0	0	0	0	1
0	0	1	0	0	0	1	1	1	1	1	0	0	0	0	0	0	1	0	0	0	1	1	0	0	331_102	331	0	1	1	1	1	2	0.8	102	2018-07-23	<=18-34	female	married	Secondary level and above	other	< 4 members	3	0	0	0	0	0	1	0.848
0	0	0	0	0	0	1	1	1	1	0	0	1	0	0	0	0	1	0	0	0	1	0	0	0	333_102	333	0	1	1	1	1	2	1	102	2018-07-23	<=18-34	female	married	Primary level	House wife	< 4 members	2	0	0	0	0	0	1	0.848
1	0	1	0	0	0	1	1	1	0	1	0	0	0	0	0	0	1	0	0	0	0	0	1	0	334_102	334	0	1	1	2	2	2	0.9	102	2018-07-22	35-44	female	married	No institutional education	House wife	4 - 5 member	1	0	0	0	1	1	1	0.689
0	0	1	0	0	0	1	1	1	0	1	0	0	0	1	0	0	1	0	0	0	1	0	0	0	335_102	335	0	2	1	2	2	2	0.7	102	2018-07-22	35-44	female	married	No institutional education	Small business	< 4 members	2	0	1	0	1	1	1	0.62
0	0	0	0	0	0	1	1	1	0	1	0	1	0	1	0	0	1	0	0	0	1	0	0	0	336_102	336	0	1	1	1	1	1	0.9	102	2018-07-22	35-44	female	married	No institutional education	House wife	< 4 members	3	0	0	0	0	0	0	1
1	0	1	0	0	0	1	1	1	0	1	0	1	0	1	0	0	1	0	0	0	1	0	0	0	338_102	338	0	1	1	1	1	1	0.8	102	2018-07-22	45-60	female	married	No institutional education	Agricultural/labor	4 - 5 member	4	0	0	0	0	0	0	1
0	0	1	0	0	1	1	1	1	0	1	0	1	0	1	0	0	1	0	0	0	1	0	0	0	339_101	339	0	1	1	1	2	2	0.7	101	2018-07-22	35-44	male	married	No institutional education	Small business	4 - 5 member	4	0	0	0	0	1	1	0.725
1	0	0	0	0	0	1	1	1	1	1	0	0	0	0	0	0	1	1	0	0	0	0	1	0	33_102	33	0	1	1	1	2	3	0.6	102	2018-07-04	<=18-34	female	married	Secondary level and above	House wife	< 4 members	1	0	0	0	0	1	1	0.291
0	0	1	0	0	0	1	1	1	0	1	0	0	0	1	0	0	1	0	0	0	1	0	0	0	340_101	340	0	1	1	2	2	2	0.6	101	2018-07-22	45-60	male	married	No institutional education	Small business	< 4 members	3	0	0	0	1	1	1	0.689
1	0	1	1	0	0	1	1	1	0	1	0	0	0	1	0	0	1	0	0	0	1	0	0	0	341_101	341	0	1	1	1	1	1	1	101	2018-07-23	35-44	male	married	Primary level	Small business	4 - 5 member	2	0	0	0	0	0	0	1
1	0	1	1	0	0	1	1	1	0	1	0	1	0	1	0	0	1	0	1	1	1	0	0	0	342_102	342	0	1	1	1	1	1	1	102	2018-07-23	<=18-34	female	married	Secondary level and above	House wife	< 4 members	5	0	0	0	0	0	0	1
1	0	1	0	0	0	1	1	1	0	0	0	1	0	0	0	0	1	0	0	0	1	0	0	0	344_101	344	0	1	1	1	2	2	0.7	101	2018-07-23	35-44	male	married	No institutional education	Small business	4 - 5 member	2	0	0	0	0	1	1	0.725
1	0	1	0	0	0	1	1	1	0	1	0	1	0	1	0	0	1	0	0	1	1	0	0	0	346_102	346	0	1	1	1	1	1	0.8	102	2018-07-23	35-44	female	married	No institutional education	House wife	< 4 members	4	0	0	0	0	0	0	1
1	0	1	0	0	0	1	1	1	0	1	0	1	0	1	0	0	1	0	0	0	1	0	0	0	347_102	347	0	1	1	1	2	1	0.8	102	2018-07-23	35-44	female	married	No institutional education	House wife	6+ member	3	0	0	0	0	1	0	0.796
1	0	1	0	0	0	1	1	1	0	1	0	1	0	0	0	0	1	0	0	0	1	0	0	0	348_102	348	0	1	1	2	2	2	0.6	102	2018-07-23	45-60	female	married	No institutional education	House wife	4 - 5 member	3	0	0	0	1	1	1	0.689
0	0	1	0	0	0	1	1	1	1	1	0	1	0	1	0	0	1	1	0	0	0	0	1	0	34_102	34	0	1	1	1	1	2	0.8	102	2018-07-04	<=18-34	female	married	Secondary level and above	House wife	4 - 5 member	1	0	0	0	0	0	1	0.848
0	0	1	0	0	0	1	1	1	0	1	0	1	0	0	0	0	1	0	0	0	1	0	0	0	350_102	350	0	1	1	1	2	2	0.8	102	2018-07-24	45-60	female	married	No institutional education	House wife	4 - 5 member	4	0	0	0	0	1	1	0.725
1	0	0	0	0	0	1	1	1	0	0	0	0	0	0	0	0	1	0	0	0	1	0	0	0	351_101	351	0	1	1	1	1	2	0.9	101	2018-07-24	45-60	male	married	No institutional education	Agricultural/labor	< 4 members	1	0	0	0	0	0	1	0.848
1	0	1	0	0	0	1	1	1	0	1	0	0	0	0	0	0	1	0	0	0	0	0	0	0	352_101	352	0	1	1	1	1	2	0.8	101	2018-07-24	45-60	male	married	Primary level	Agricultural/labor	4 - 5 member	1	0	0	0	0	0	1	0.848
1	1	0	0	0	0	1	1	1	0	1	1	1	0	1	0	0	0	0	0	1	1	0	0	0	353_102	353	0	1	1	1	1	1	1	102	2018-07-24	<=18-34	male	married	Secondary level and above	Agricultural/labor	4 - 5 member	5	0	0	0	0	0	0	1
0	0	0	0	0	0	1	1	1	0	1	0	1	0	0	0	0	1	0	0	0	1	1	0	0	354_102	354	0	1	1	1	1	2	0.9	102	2018-07-25	<=18-34	female	married	Primary level	House wife	4 - 5 member	3	0	0	0	0	0	1	0.848
0	0	0	0	0	0	1	1	1	0	1	0	0	0	0	0	0	1	0	0	1	1	0	0	0	361_102	361	0	1	1	1	1	2	0.9	102	2018-07-26	<=18-34	female	married	Primary level	Agricultural/labor	4 - 5 member	3	0	0	0	0	0	1	0.848
0	0	0	0	0	0	1	1	1	0	0	0	0	0	0	0	0	0	0	0	0	0	0	0	0	362_101	362	0	2	1	1	2	2	0.7	101	2018-07-26	>60	female	widowed/separated/destitute	No institutional education	Agricultural/labor	< 4 members	1	0	1	0	0	1	1	0.656
1	0	1	0	0	0	1	1	1	0	1	0	0	0	1	0	0	1	0	0	1	1	0	0	0	364_102	364	0	1	1	1	2	2	0.7	102	2018-07-22	45-60	female	married	No institutional education	House wife	6+ member	4	0	0	0	0	1	1	0.725
0	0	1	0	0	1	1	1	1	0	1	1	1	0	1	0	0	1	0	0	1	1	0	0	0	365_102	365	0	1	1	1	2	2	0.7	102	2018-07-22	35-44	female	married	No institutional education	House wife	4 - 5 member	4	0	0	0	0	1	1	0.725
0	0	1	0	0	0	1	1	1	0	1	0	1	0	0	0	0	1	0	0	0	1	0	0	0	366_102	366	0	1	1	1	1	1	1	102	2018-07-22	35-44	female	married	Secondary level and above	House wife	4 - 5 member	2	0	0	0	0	0	0	1
0	0	1	0	0	0	1	1	1	0	0	0	1	0	0	0	0	1	0	0	0	1	0	0	0	367_104	367	0	1	1	1	1	1	1	104	2018-07-22	<=18-34	female	married	Primary level	House wife	4 - 5 member	2	0	0	0	0	0	0	1
0	0	1	0	0	0	1	1	1	0	1	0	0	0	0	0	0	1	0	0	0	1	0	0	0	368_102	368	0	1	1	1	2	2	0.6	102	2018-07-24	45-60	female	married	Primary level	House wife	< 4 members	2	0	0	0	0	1	1	0.725
0	0	0	0	0	0	1	1	1	1	1	0	1	0	0	0	0	0	0	0	0	1	0	0	0	369_102	369	0	1	1	1	1	2	0.7	102	2018-07-24	35-44	female	married	Secondary level and above	House wife	4 - 5 member	4	0	0	0	0	0	1	0.848
1	0	1	0	0	0	1	1	1	0	1	0	0	0	0	0	0	1	0	0	0	0	0	1	0	36_102	36	0	1	1	1	2	2	0.8	102	2018-07-04	<=18-34	female	married	Secondary level and above	House wife	< 4 members	1	0	0	0	0	1	1	0.725
0	0	0	0	0	0	1	1	1	0	1	0	1	0	1	0	0	0	0	0	0	1	0	0	0	371_101	371	0	1	1	1	2	2	0.5	101	2018-07-24	45-60	female	married	No institutional education	House wife	< 4 members	4	0	0	0	0	1	1	0.725
0	0	1	0	0	0	1	1	1	0	1	0	1	0	1	0	1	1	0	0	1	1	0	0	0	374_101	374	0	1	1	1	1	2	0.6	101	2018-07-25	45-60	male	married	Secondary level and above	Agricultural/labor	< 4 members	5	0	0	0	0	0	1	0.848
0	0	0	0	0	0	1	1	1	0	0	0	1	0	1	0	0	0	0	0	0	1	0	0	0	375_102	375	0	2	1	1	1	2	0.8	102	2018-07-25	<=18-34	female	married	Primary level	Small business	4 - 5 member	2	0	1	0	0	0	1	0.779
1	1	0	0	0	0	1	1	1	1	0	0	0	0	1	0	0	0	0	0	0	1	0	0	0	377_102	377	0	1	1	1	1	2	0.6	102	2018-07-26	45-60	female	married	No institutional education	House wife	< 4 members	1	0	0	0	0	0	1	0.848
0	0	0	0	0	0	1	1	1	1	0	0	0	0	0	0	0	1	0	0	0	0	0	0	0	379_102	379	0	1	1	1	1	2	0.8	102	2018-07-26	<=18-34	male	single	Secondary level and above	Agricultural/labor	4 - 5 member	1	0	0	0	0	0	1	0.848
0	0	0	0	0	0	1	1	1	1	0	0	1	0	0	0	0	1	0	0	0	1	1	0	0	381_102	381	0	1	1	1	1	3	0.7	102	2018-07-26	35-44	female	married	Secondary level and above	Agricultural/labor	4 - 5 member	3	0	0	0	0	0	1	0.414
0	0	1	0	0	0	1	1	1	0	1	0	0	0	1	0	0	1	0	0	0	1	1	0	0	383_102	383	0	1	1	1	1	1	0.8	102	2018-07-28	<=18-34	female	married	Secondary level and above	House wife	4 - 5 member	3	0	0	0	0	0	0	1
0	0	1	0	0	0	1	1	0	1	1	0	1	0	1	0	0	0	0	0	0	1	1	0	0	384_102	384	0	1	1	1	1	1	1	102	2018-07-28	<=18-34	female	married	Secondary level and above	Small business	4 - 5 member	3	0	0	0	0	0	0	1
0	0	1	0	0	0	1	1	1	0	0	0	1	0	1	0	0	1	0	0	1	1	0	0	0	387_102	387	0	1	1	1	1	2	0.9	102	2018-07-23	<=18-34	female	married	Secondary level and above	Small business	4 - 5 member	3	0	0	0	0	0	1	0.848
1	0	0	0	0	0	1	1	1	0	1	0	1	0	1	0	0	1	0	0	0	1	0	0	0	388_102	388	0	1	1	1	1	1	0.9	102	2018-07-23	35-44	female	married	No institutional education	House wife	4 - 5 member	3	0	0	0	0	0	0	1
0	0	1	0	0	0	1	1	1	0	1	0	1	0	0	0	0	1	0	0	0	1	0	0	0	389_101	389	0	1	1	1	2	2	0.7	101	2018-07-23	35-44	female	married	No institutional education	House wife	< 4 members	3	0	0	0	0	1	1	0.725
1	0	0	1	0	0	1	1	1	0	0	0	0	0	1	0	0	0	1	0	0	1	0	0	0	38_101	38	0	1	1	1	1	3	0.7	101	2018-07-05	35-44	male	married	Secondary level and above	Service worker	< 4 members	3	0	0	0	0	0	1	0.414
1	0	1	0	0	0	1	1	1	0	0	0	0	0	0	0	0	1	0	0	0	1	0	0	0	390_101	390	0	1	1	1	2	2	0.7	101	2018-07-23	35-44	female	married	No institutional education	Small business	4 - 5 member	2	0	0	0	0	1	1	0.725
0	0	1	0	0	0	1	1	1	0	0	0	0	0	1	0	0	1	0	0	0	1	0	0	0	391_102	391	0	1	1	1	1	2	0.8	102	2018-07-24	35-44	female	married	No institutional education	House wife	6+ member	2	0	0	0	0	0	1	0.848
1	0	1	0	0	0	1	1	1	0	0	0	0	0	0	0	0	1	0	0	0	1	0	0	0	392_102	392	0	1	1	1	1	1	1	102	2018-07-24	<=18-34	female	married	No institutional education	House wife	4 - 5 member	1	0	0	0	0	0	0	1
0	0	1	0	0	0	1	1	1	0	1	1	0	0	1	0	0	1	0	0	0	1	0	0	0	393_103	393	0	1	1	1	1	1	1	103	2018-07-24	<=18-34	female	married	Secondary level and above	House wife	4 - 5 member	5	0	0	0	0	0	0	1
0	0	0	0	0	0	1	1	1	0	1	0	1	0	1	0	0	1	0	0	0	1	0	0	0	394_102	394	0	1	1	1	2	2	0.6	102	2018-07-24	45-60	female	married	No institutional education	House wife	< 4 members	3	0	0	0	0	1	1	0.725
0	0	1	0	0	0	1	1	1	0	0	0	0	0	1	0	0	0	0	0	0	1	0	0	0	401_101	401	0	1	1	1	1	2	0.9	101	2018-07-28	>60	male	married	Primary level	Agricultural/labor	< 4 members	1	0	0	0	0	0	1	0.848
0	0	0	0	0	0	1	1	1	0	1	0	1	0	0	0	0	1	0	0	0	1	0	0	0	402_102	402	0	1	1	1	1	2	0.8	102	2018-07-28	<=18-34	female	married	Secondary level and above	House wife	4 - 5 member	2	0	0	0	0	0	1	0.848
0	0	1	1	0	0	1	1	1	0	1	0	0	1	0	0	0	1	1	0	0	1	0	0	0	405_101	405	0	2	1	2	2	2	0.5	101	2018-07-24	45-60	male	married	Secondary level and above	other	4 - 5 member	1	0	1	0	1	1	1	0.62
0	0	0	0	0	0	1	1	1	0	0	0	1	0	0	0	0	1	0	0	0	1	0	0	0	406_102	406	0	1	2	2	1	1	0.8	102	2018-07-24	<=18-34	female	married	No institutional education	House wife	4 - 5 member	2	0	0	1	1	0	0	0.779
0	0	1	0	0	0	1	1	1	0	1	1	1	0	1	0	0	1	0	0	0	1	0	0	0	410_102	410	0	2	1	2	2	2	0.5	102	2018-07-25	45-60	female	married	No institutional education	House wife	4 - 5 member	4	0	1	0	1	1	1	0.62
0	0	0	0	0	0	1	1	1	0	1	1	1	1	1	0	0	1	0	0	0	1	0	0	0	411_103	411	0	1	1	1	1	1	0.9	103	2018-07-25	<=18-34	female	married	Secondary level and above	House wife	6+ member	5	0	0	0	0	0	0	1
0	0	1	0	0	0	1	1	1	0	0	0	0	0	0	0	0	1	0	0	0	0	0	0	0	414_102	414	0	1	1	1	1	2	0.8	102	2018-07-28	45-60	female	married	No institutional education	Agricultural/labor	6+ member	1	0	0	0	0	0	1	0.848
0	0	1	0	0	0	1	1	1	0	1	0	1	0	1	0	0	1	0	0	1	1	1	0	0	415_101	415	0	1	1	1	1	2	0.8	101	2018-07-24	<=18-34	female	married	Secondary level and above	House wife	< 4 members	5	0	0	0	0	0	1	0.848
0	0	1	0	0	0	1	1	1	0	0	0	0	0	0	0	0	1	0	0	0	1	0	0	0	417_101	417	0	1	1	1	1	2	0.6	101	2018-07-24	45-60	female	married	No institutional education	Agricultural/labor	< 4 members	1	0	0	0	0	0	1	0.848
0	0	1	0	0	0	1	1	1	0	1	0	0	0	1	0	0	1	1	0	0	1	0	0	0	419_101	419	0	1	1	1	2	1	0.8	101	2018-07-24	<=18-34	male	married	No institutional education	Agricultural/labor	6+ member	2	0	0	0	0	1	0	0.796
0	0	0	0	0	0	1	1	1	0	0	0	0	0	0	0	0	1	0	0	0	1	0	0	0	41_102	41	0	1	1	1	2	3	0.7	102	2018-07-05	<=18-34	female	married	Primary level	House wife	< 4 members	1	0	0	0	0	1	1	0.291
0	0	0	0	0	0	1	1	1	0	0	0	0	0	0	0	0	0	0	0	0	0	0	0	0	420_101	420	0	1	1	1	1	1	0.8	101	2018-07-29	<=18-34	female	married	No institutional education	Agricultural/labor	< 4 members	1	0	0	0	0	0	0	1
0	0	1	0	0	0	1	1	1	0	1	1	1	0	1	0	0	1	0	0	1	1	0	0	0	421_102	421	0	1	1	1	2	2	0.7	102	2018-07-26	45-60	female	married	No institutional education	House wife	4 - 5 member	4	0	0	0	0	1	1	0.725
0	0	0	0	0	0	1	1	1	0	1	0	1	0	1	0	0	1	0	0	0	1	0	0	0	422_101	422	0	1	1	1	1	2	0.8	101	2018-07-26	45-60	male	married	No institutional education	Agricultural/labor	< 4 members	4	0	0	0	0	0	1	0.848
0	0	0	0	0	0	1	1	1	0	1	0	0	0	1	0	0	1	0	0	0	1	0	0	0	423_102	423	0	1	1	1	1	3	0.7	102	2018-07-26	45-60	female	married	No institutional education	House wife	4 - 5 member	3	0	0	0	0	0	1	0.414
1	0	1	0	0	0	1	1	1	0	1	0	1	0	1	0	0	1	0	0	1	1	0	0	0	426_101	426	0	1	1	1	1	1	0.8	101	2018-07-28	45-60	male	married	No institutional education	other	4 - 5 member	5	0	0	0	0	0	0	1
0	0	1	0	0	0	1	1	1	0	1	0	0	0	1	0	0	1	0	0	0	1	0	0	0	427_102	427	0	1	1	1	1	1	1	102	2018-07-28	<=18-34	female	married	No institutional education	Agricultural/labor	4 - 5 member	2	0	0	0	0	0	0	1
0	0	1	0	0	0	1	1	1	0	1	0	0	0	1	0	0	1	0	0	0	1	0	0	0	428_101	428	0	1	1	1	2	2	0.7	101	2018-07-28	45-60	female	widowed/separated/destitute	No institutional education	Agricultural/labor	< 4 members	3	0	0	0	0	1	1	0.725
1	0	1	0	0	0	1	1	1	0	1	0	1	0	1	0	0	1	0	0	0	1	0	0	0	430_102	430	0	1	1	1	1	1	0.8	102	2018-07-25	<=18-34	female	married	No institutional education	Agricultural/labor	4 - 5 member	4	0	0	0	0	0	0	1
1	0	1	0	0	0	1	1	1	0	1	0	1	0	1	0	1	1	0	1	1	1	0	0	0	433_101	433	0	1	1	2	2	2	0.7	101	2018-07-25	35-44	male	married	No institutional education	Service worker	4 - 5 member	5	0	0	0	1	1	1	0.689
0	0	1	0	0	0	1	1	1	0	1	0	0	0	0	0	0	1	1	0	0	0	0	0	0	434_102	434	0	1	1	1	1	1	0.7	102	2018-07-25	35-44	female	married	No institutional education	Agricultural/labor	4 - 5 member	1	0	0	0	0	0	0	1
0	0	0	0	0	0	1	1	1	0	1	0	0	0	0	0	0	1	0	0	0	1	0	0	0	435_101	435	0	1	1	1	2	2	0.8	101	2018-07-29	45-60	male	married	No institutional education	Service worker	4 - 5 member	1	0	0	0	0	1	1	0.725
0	0	1	0	0	0	0	1	1	0	1	0	1	0	1	0	0	1	0	0	0	1	0	0	0	440_102	440	0	1	1	1	2	2	0.5	102	2018-07-26	45-60	female	married	No institutional education	Agricultural/labor	6+ member	3	0	0	0	0	1	1	0.725
0	0	1	0	0	1	0	1	1	0	0	0	1	0	0	0	0	1	0	0	0	1	0	0	0	442_102	442	0	1	1	1	2	2	0.9	102	2018-07-26	35-44	female	married	No institutional education	Agricultural/labor	< 4 members	1	0	0	0	0	1	1	0.725
0	0	1	0	0	0	1	1	1	0	1	0	1	0	1	0	1	1	0	0	1	1	0	0	0	446_101	446	0	1	1	1	2	2	0.8	101	2018-07-26	35-44	female	married	No institutional education	Agricultural/labor	< 4 members	5	0	0	0	0	1	1	0.725
0	0	1	0	0	0	0	1	1	1	1	0	1	0	1	0	0	1	0	0	0	1	0	0	0	447_101	447	0	1	1	1	1	2	0.8	101	2018-07-26	45-60	male	married	No institutional education	Small business	4 - 5 member	4	0	0	0	0	0	1	0.848
0	0	0	0	0	0	1	1	1	0	0	0	0	0	0	0	0	0	0	0	0	1	0	0	0	449_102	449	0	1	1	2	2	2	0.7	102	2018-07-31	45-60	female	married	No institutional education	Agricultural/labor	6+ member	1	0	0	0	1	1	1	0.689
0	0	0	0	0	0	1	1	1	0	1	0	0	0	0	0	0	1	0	0	0	1	0	0	0	452_102	452	0	1	1	2	2	1	0.7	102	2018-07-28	<=18-34	female	married	Primary level	Agricultural/labor	4 - 5 member	1	0	0	0	1	1	0	0.76
0	0	0	0	0	0	1	1	1	0	1	0	1	0	1	0	0	1	0	0	1	1	0	0	0	454_102	454	0	2	1	2	2	2	0.8	102	2018-07-28	35-44	female	married	Primary level	Small business	< 4 members	5	0	1	0	1	1	1	0.62
0	0	1	0	0	0	1	1	1	0	0	0	0	0	0	0	0	1	0	0	0	1	0	0	0	455_101	455	0	1	1	1	1	2	0.9	101	2018-07-31	45-60	male	married	No institutional education	Agricultural/labor	4 - 5 member	1	0	0	0	0	0	1	0.848
0	0	1	0	0	0	1	1	1	0	1	0	1	0	1	0	0	1	0	0	1	1	0	0	0	457_101	457	0	1	1	1	1	1	0.9	101	2018-07-28	35-44	female	married	No institutional education	House wife	4 - 5 member	5	0	0	0	0	0	0	1
1	0	0	0	0	0	1	1	1	0	1	0	1	0	1	0	0	0	0	0	0	1	0	0	0	45_101	45	0	2	1	1	2	2	0.6	101	2018-07-05	>60	male	married	Primary level	other	4 - 5 member	3	0	1	0	0	1	1	0.656
0	0	0	0	0	0	1	1	1	0	0	0	1	0	0	0	0	1	0	0	0	1	0	0	0	460_102	460	0	2	1	2	2	2	0.7	102	2018-07-29	35-44	female	single	No institutional education	House wife	4 - 5 member	2	0	1	0	1	1	1	0.62
0	0	1	0	0	0	1	1	1	0	0	0	1	0	1	0	0	1	0	0	1	1	1	0	0	461_105	461	0	2	1	2	2	2	0.5	105	2018-07-29	45-60	female	widowed/separated/destitute	No institutional education	Agricultural/labor	4 - 5 member	4	0	1	0	1	1	1	0.62
0	0	0	0	0	0	1	1	1	0	0	0	0	0	1	0	0	1	0	0	0	1	0	0	0	462_102	462	0	1	1	1	1	1	0.9	102	2018-07-29	35-44	female	married	No institutional education	Agricultural/labor	4 - 5 member	2	0	0	0	0	0	0	1
0	1	1	0	0	0	1	1	1	0	1	0	0	0	0	0	0	1	0	0	0	1	0	0	0	464_101	464	0	1	1	1	1	2	0.8	101	2018-07-30	<=18-34	male	single	No institutional education	Service worker	< 4 members	2	0	0	0	0	0	1	0.848
0	0	0	0	0	0	1	1	1	0	1	0	0	0	0	0	0	1	1	0	0	1	0	0	0	465_102	465	0	1	1	1	2	2	0.8	102	2018-07-30	45-60	female	married	No institutional education	House wife	4 - 5 member	1	0	0	0	0	1	1	0.725
0	0	0	0	0	0	1	1	1	0	1	0	1	0	1	0	0	1	0	0	0	1	0	0	0	466_101	466	0	2	2	3	2	2	0.5	101	2018-07-30	>60	male	married	No institutional education	other	6+ member	3	0	1	1	1	1	1	0.189
0	0	1	0	0	0	1	1	1	0	1	0	1	0	1	0	0	1	0	0	0	1	0	0	0	468_102	468	0	1	1	1	1	1	0.9	102	2018-08-07	<=18-34	female	married	Secondary level and above	House wife	4 - 5 member	4	0	0	0	0	0	0	1
0	0	0	0	0	0	1	1	1	1	0	0	0	0	0	0	0	0	0	0	0	0	0	0	0	471_101	471	0	1	1	1	1	3	1	101	2018-07-29	<=18-34	female	single	No institutional education	Agricultural/labor	< 4 members	1	0	0	0	0	0	1	0.414
0	0	1	0	0	0	1	1	1	1	1	0	1	0	1	0	0	1	0	0	1	1	0	0	0	472_102	472	0	1	1	1	2	1	0.8	102	2018-07-29	45-60	female	married	No institutional education	House wife	< 4 members	5	0	0	0	0	1	0	0.796
1	0	1	0	0	0	1	1	1	1	1	0	0	0	1	0	0	1	0	0	1	1	0	0	0	473_101	473	0	1	1	1	1	2	0.8	101	2018-07-30	<=18-34	female	married	Secondary level and above	House wife	< 4 members	5	0	0	0	0	0	1	0.848
1	1	1	0	0	0	1	1	1	1	0	0	0	0	0	0	0	0	0	0	0	1	0	0	0	474_102	474	0	1	1	1	2	2	0.5	102	2018-07-30	45-60	female	married	No institutional education	House wife	< 4 members	1	0	0	0	0	1	1	0.725
0	0	1	0	0	0	1	1	1	0	1	0	1	0	0	0	0	1	0	0	0	1	0	0	0	476_101	476	0	1	1	1	1	3	0.5	101	2018-07-30	35-44	female	married	Secondary level and above	House wife	4 - 5 member	3	0	0	0	0	0	1	0.414
0	0	1	1	0	0	1	1	1	1	0	0	0	0	0	0	0	1	0	0	0	1	0	0	0	477_102	477	0	1	1	1	1	1	0.8	102	2018-07-30	<=18-34	female	married	Secondary level and above	House wife	4 - 5 member	1	0	0	0	0	0	0	1
0	0	0	0	0	0	1	1	1	1	1	0	1	0	1	0	0	1	0	0	1	1	0	0	0	478_102	478	0	1	1	1	1	3	0.8	102	2018-07-31	45-60	female	married	Secondary level and above	House wife	< 4 members	4	0	0	0	0	0	1	0.414
0	0	0	0	0	0	1	1	1	0	1	0	1	0	0	0	0	0	0	0	0	1	0	0	0	479_101	479	0	1	1	1	1	2	0.8	101	2018-07-31	35-44	female	widowed/separated/destitute	No institutional education	Agricultural/labor	< 4 members	2	0	0	0	0	0	1	0.848
0	0	1	0	0	0	1	1	1	1	0	0	0	0	0	0	0	1	0	0	0	1	0	0	0	480_102	480	0	1	1	1	2	2	1	102	2018-07-31	45-60	female	married	No institutional education	House wife	< 4 members	1	0	0	0	0	1	1	0.725
0	0	0	0	0	0	1	1	1	0	1	0	1	0	1	0	0	1	0	0	0	1	0	0	0	482_102	482	0	1	1	1	1	2	1	102	2018-08-01	35-44	female	married	Secondary level and above	House wife	< 4 members	3	0	0	0	0	0	1	0.848
0	0	0	0	0	0	1	1	1	1	1	0	1	0	1	0	0	0	0	0	0	1	0	0	0	483_102	483	0	1	1	1	1	1	0.8	102	2018-08-01	<=18-34	female	married	Secondary level and above	House wife	4 - 5 member	4	0	0	0	0	0	0	1
1	0	1	0	0	0	1	1	1	0	1	0	1	0	1	0	0	1	0	0	0	1	1	0	0	485_102	485	0	1	1	1	2	2	0.7	102	2018-08-01	45-60	female	married	No institutional education	House wife	4 - 5 member	4	0	0	0	0	1	1	0.725
0	0	1	0	0	0	1	1	1	1	0	0	0	0	0	0	0	0	0	0	0	1	0	0	0	486_102	486	0	1	1	1	1	2	1	102	2018-08-01	<=18-34	female	married	Primary level	House wife	4 - 5 member	1	0	0	0	0	0	1	0.848
0	1	1	0	0	0	1	1	1	1	0	0	0	0	0	0	0	1	0	0	0	1	0	0	0	489_101	489	0	1	1	1	1	2	0.75	101	2018-08-02	35-44	male	married	No institutional education	Agricultural/labor	< 4 members	1	0	0	0	0	0	1	0.848
0	0	0	0	0	0	1	1	1	0	1	0	0	0	0	0	0	1	0	0	0	1	0	0	0	490_101	490	0	1	1	1	1	1	1	101	2018-08-02	45-60	male	married	Secondary level and above	Small business	4 - 5 member	1	0	0	0	0	0	0	1
0	0	1	0	0	0	1	1	0	1	0	1	1	0	1	0	0	1	0	0	1	1	1	0	0	493_102	493	0	2	1	1	2	2	0.7	102	2018-07-31	45-60	female	married	No institutional education	House wife	4 - 5 member	5	0	1	0	0	1	1	0.656
0	0	1	0	0	0	1	1	1	0	1	0	1	0	0	0	0	1	1	0	0	1	0	0	0	495_102	495	0	1	1	1	2	1	0.8	102	2018-07-31	35-44	female	married	No institutional education	House wife	4 - 5 member	3	0	0	0	0	1	0	0.796
1	0	0	0	0	0	1	1	1	0	1	0	0	0	1	0	0	1	0	0	0	1	0	0	0	498_102	498	0	1	1	1	1	1	0.8	102	2018-07-29	<=18-34	female	married	No institutional education	House wife	4 - 5 member	2	0	0	0	0	0	0	1
0	0	0	0	0	0	1	1	1	0	1	0	0	0	0	0	0	1	0	0	0	1	0	0	0	499_102	499	0	1	1	1	2	1	0.9	102	2018-07-29	<=18-34	female	married	Primary level	House wife	< 4 members	1	0	0	0	0	1	0	0.796
1	0	1	0	0	0	1	1	1	0	1	0	1	0	0	0	0	1	0	0	1	1	0	0	0	49_102	49	0	1	1	1	1	1	0.8	102	2018-07-05	45-60	female	married	No institutional education	House wife	4 - 5 member	5	0	0	0	0	0	0	1
0	0	1	0	0	0	1	1	1	0	1	0	0	0	0	0	0	1	0	0	0	1	0	0	0	501_102	501	0	1	1	1	2	2	0.8	102	2018-07-29	35-44	female	married	No institutional education	Agricultural/labor	< 4 members	3	0	0	0	0	1	1	0.725
1	0	1	0	0	0	1	1	1	0	0	0	1	0	1	0	0	1	0	0	1	1	0	0	0	503_102	503	0	1	1	1	1	2	0.8	102	2018-07-29	35-44	female	married	Primary level	House wife	4 - 5 member	3	0	0	0	0	0	1	0.848
0	0	0	0	0	0	1	1	1	0	1	0	1	0	1	0	0	1	0	0	1	1	0	0	0	504_101	504	0	1	1	1	2	2	0.8	101	2018-07-29	45-60	male	married	Secondary level and above	Small business	< 4 members	4	0	0	0	0	1	1	0.725
0	0	0	0	0	0	1	1	1	0	1	0	0	0	1	0	0	1	0	0	1	1	0	0	0	505_102	505	0	1	1	1	1	1	1	102	2018-07-29	<=18-34	female	married	Primary level	Agricultural/labor	4 - 5 member	3	0	0	0	0	0	0	1
1	0	1	0	0	0	1	1	1	0	1	0	1	0	1	0	0	1	0	0	1	1	0	0	0	506_101	506	0	1	1	1	1	2	0.8	101	2018-07-30	45-60	male	married	Primary level	Agricultural/labor	4 - 5 member	5	0	0	0	0	0	1	0.848
0	0	1	0	0	0	1	1	1	0	1	0	1	0	1	0	0	1	0	0	1	1	0	0	0	507_101	507	0	1	1	1	1	1	0.9	101	2018-07-30	35-44	male	married	Primary level	other	< 4 members	5	0	0	0	0	0	0	1
0	0	1	0	0	0	1	1	1	0	1	0	1	0	1	0	0	1	0	0	1	1	0	0	0	508_101	508	0	1	1	1	1	1	1	101	2018-07-30	<=18-34	male	married	Secondary level and above	other	< 4 members	5	0	0	0	0	0	0	1
1	1	1	0	0	0	1	1	1	0	1	0	1	0	0	0	0	1	1	0	0	1	0	0	0	50_103	50	0	1	1	1	1	1	0.9	103	2018-07-05	<=18-34	male	married	Secondary level and above	other	4 - 5 member	4	0	0	0	0	0	0	1
0	0	1	0	0	0	1	1	1	0	1	0	0	0	0	0	0	0	0	0	0	0	0	0	0	510_102	510	0	2	1	2	2	2	0.7	102	2018-08-01	45-60	female	married	No institutional education	House wife	< 4 members	1	0	1	0	1	1	1	0.62
1	1	1	0	0	0	1	1	1	0	0	0	0	0	1	0	0	1	0	0	1	1	0	0	0	511_102	511	0	2	1	1	2	2	0.7	102	2018-08-01	45-60	female	married	No institutional education	House wife	6+ member	5	0	1	0	0	1	1	0.656
1	0	1	1	0	0	1	1	1	0	1	0	1	0	1	0	0	1	0	0	0	1	0	0	0	513_102	513	0	2	1	1	2	2	0.8	102	2018-08-01	35-44	female	married	No institutional education	House wife	4 - 5 member	4	0	1	0	0	1	1	0.656
1	0	1	0	0	0	1	1	1	0	1	0	0	0	0	0	0	0	0	0	0	1	0	0	0	516_101	516	0	1	1	1	1	2	0.8	101	2018-08-02	45-60	male	married	No institutional education	Agricultural/labor	< 4 members	1	0	0	0	0	0	1	0.848
1	1	1	0	0	1	1	1	1	0	1	0	0	0	0	0	0	1	0	0	0	1	0	0	0	519_101	519	0	1	1	1	2	2	0.7	101	2018-07-31	45-60	male	married	No institutional education	Agricultural/labor	6+ member	1	0	0	0	0	1	1	0.725
0	0	1	0	0	0	1	1	1	0	1	0	1	0	1	0	1	0	0	0	0	1	0	0	0	520_101	520	0	1	1	1	2	2	0.8	101	2018-07-31	<=18-34	female	married	Primary level	House wife	4 - 5 member	5	0	0	0	0	1	1	0.725
0	0	0	0	0	0	1	1	1	0	0	0	1	0	1	0	0	1	0	0	1	1	0	0	0	521_102	521	0	1	1	1	2	2	0.7	102	2018-07-31	45-60	female	married	No institutional education	House wife	< 4 members	3	0	0	0	0	1	1	0.725
0	0	0	0	0	0	1	1	1	0	0	0	0	0	0	0	0	1	0	0	0	1	0	0	0	523_101	523	0	1	1	1	1	1	1	101	2018-07-31	<=18-34	female	married	Secondary level and above	Agricultural/labor	< 4 members	1	0	0	0	0	0	0	1
0	0	1	0	0	0	1	1	1	0	1	0	0	0	0	0	0	1	0	0	0	1	0	0	0	524_102	524	0	1	1	1	2	2	0.7	102	2018-08-01	35-44	female	married	No institutional education	House wife	6+ member	3	0	0	0	0	1	1	0.725
0	0	1	0	0	0	1	1	1	0	0	0	0	0	0	0	0	1	0	0	0	1	0	0	0	525_101	525	0	1	1	1	1	1	1	101	2018-08-01	35-44	male	married	No institutional education	Agricultural/labor	4 - 5 member	1	0	0	0	0	0	0	1
0	0	1	0	0	0	1	1	1	0	1	0	0	0	0	0	0	1	0	0	0	1	0	0	0	526_102	526	0	1	1	1	2	2	0.7	102	2018-08-01	35-44	female	married	Primary level	House wife	4 - 5 member	3	0	0	0	0	1	1	0.725
0	0	1	0	0	0	1	1	1	0	1	0	0	0	0	0	0	1	0	0	1	1	0	0	0	527_101	527	0	1	1	1	2	1	0.7	101	2018-08-01	35-44	female	married	Secondary level and above	House wife	4 - 5 member	3	0	0	0	0	1	0	0.796
0	0	1	1	0	0	1	1	1	0	1	0	1	0	0	0	0	1	0	0	0	1	0	0	0	529_102	529	0	1	1	1	2	2	0.8	102	2018-08-01	35-44	female	married	No institutional education	House wife	6+ member	2	0	0	0	0	1	1	0.725
0	0	1	0	0	0	1	1	1	0	1	0	1	0	0	0	0	1	0	0	0	1	0	0	0	530_102	530	0	1	1	1	2	2	0.8	102	2018-08-01	45-60	female	married	No institutional education	House wife	< 4 members	3	0	0	0	0	1	1	0.725
1	0	1	0	0	0	1	1	1	0	1	0	1	0	0	0	0	1	1	0	0	1	0	0	0	531_102	531	0	1	1	1	2	1	0.8	102	2018-08-01	45-60	female	married	No institutional education	House wife	4 - 5 member	2	0	0	0	0	1	0	0.796
0	0	1	0	0	0	1	1	1	0	1	1	0	0	1	0	0	1	0	0	1	1	0	0	0	532_102	532	0	1	1	1	1	1	0.9	102	2018-08-01	35-44	female	married	Primary level	House wife	4 - 5 member	5	0	0	0	0	0	0	1
0	1	0	0	0	0	1	1	1	0	1	0	1	0	1	0	0	1	1	0	0	1	0	0	0	533_102	533	0	1	1	1	2	2	0.8	102	2018-08-01	35-44	female	married	No institutional education	House wife	6+ member	3	0	0	0	0	1	1	0.725
1	0	1	0	0	0	1	1	1	0	1	0	1	0	1	0	1	1	0	0	1	1	0	0	0	534_101	534	0	1	1	2	2	2	0.8	101	2018-07-30	45-60	male	married	Primary level	Agricultural/labor	< 4 members	5	0	0	0	1	1	1	0.689
1	0	1	0	0	0	1	1	1	0	1	1	1	0	1	0	1	1	0	0	1	1	0	0	0	535_101	535	0	1	1	1	2	2	0.7	101	2018-07-30	35-44	female	married	Primary level	other	4 - 5 member	5	0	0	0	0	1	1	0.725
0	0	1	0	0	0	1	1	1	0	1	1	1	0	1	0	0	1	0	0	1	1	0	0	0	536_101	536	0	1	1	1	2	2	0.7	101	2018-07-30	45-60	female	married	No institutional education	House wife	< 4 members	5	0	0	0	0	1	1	0.725
1	0	1	0	0	0	1	1	1	0	1	1	0	0	1	0	0	1	0	0	1	1	0	0	0	539_103	539	0	1	1	1	1	1	1	103	2018-08-02	<=18-34	male	married	Secondary level and above	other	6+ member	5	0	0	0	0	0	0	1
0	0	1	0	0	0	1	1	1	0	1	1	1	1	1	0	0	1	1	0	1	1	0	0	0	53_102	53	0	1	1	2	2	2	0.7	102	2018-07-05	<=18-34	female	married	Secondary level and above	House wife	4 - 5 member	5	0	0	0	1	1	1	0.689
0	0	0	0	0	0	1	1	1	0	1	0	0	0	1	0	0	1	0	0	0	1	0	0	0	541_102	541	0	1	1	1	2	1	0.9	102	2018-08-02	<=18-34	female	married	No institutional education	House wife	4 - 5 member	2	0	0	0	0	1	0	0.796
0	0	0	0	0	0	1	1	1	0	0	0	0	0	0	0	0	1	0	0	0	1	0	0	0	542_102	542	0	1	1	1	2	2	0.7	102	2018-08-02	<=18-34	female	married	No institutional education	House wife	4 - 5 member	1	0	0	0	0	1	1	0.725
0	0	1	1	0	0	1	1	1	0	1	0	1	0	1	0	0	1	0	0	1	1	0	0	0	545_102	545	0	1	1	1	2	2	0.8	102	2018-08-04	45-60	female	married	No institutional education	House wife	< 4 members	4	0	0	0	0	1	1	0.725
0	0	1	0	0	0	1	1	1	0	0	0	1	0	0	0	0	1	0	0	1	1	0	0	0	546_101	546	0	1	1	1	2	2	0.8	101	2018-08-04	35-44	female	married	No institutional education	House wife	< 4 members	3	0	0	0	0	1	1	0.725
0	0	1	0	0	0	1	1	1	0	0	0	0	0	0	0	0	1	0	0	0	1	0	0	0	547_102	547	0	1	1	1	1	1	0.9	102	2018-08-04	<=18-34	female	married	No institutional education	House wife	4 - 5 member	1	0	0	0	0	0	0	1
1	0	1	0	0	0	1	1	1	0	1	0	1	0	1	0	0	1	0	0	0	1	0	0	0	548_101	548	0	1	1	1	1	1	0.8	101	2018-08-04	35-44	male	married	No institutional education	Agricultural/labor	4 - 5 member	3	0	0	0	0	0	0	1
0	0	1	0	0	0	1	1	1	1	1	0	1	0	1	0	0	1	0	0	1	1	0	0	0	549_102	549	0	1	1	1	1	1	1	102	2018-08-07	35-44	female	married	No institutional education	House wife	4 - 5 member	5	0	0	0	0	0	0	1
1	0	1	0	0	0	1	1	1	0	1	1	1	0	1	0	0	0	0	0	1	1	0	0	0	54_102	54	0	1	1	1	1	1	1	102	2018-07-05	<=18-34	female	married	Primary level	House wife	6+ member	5	0	0	0	0	0	0	1
1	0	1	0	0	0	1	1	1	0	1	0	1	0	0	0	0	1	0	0	0	1	0	0	0	551_101	551	0	1	1	1	2	2	0.8	101	2018-08-04	35-44	male	married	No institutional education	Agricultural/labor	4 - 5 member	2	0	0	0	0	1	1	0.725
1	0	0	0	0	0	1	1	1	0	1	0	1	0	0	0	0	1	0	0	0	1	0	0	0	552_101	552	0	1	1	1	2	1	0.7	101	2018-08-04	35-44	female	married	Primary level	House wife	< 4 members	2	0	0	0	0	1	0	0.796
1	1	1	0	0	0	1	1	1	0	1	1	1	0	1	0	0	1	0	0	1	1	0	0	0	553_102	553	0	1	1	1	2	2	0.8	102	2018-08-04	45-60	female	married	No institutional education	House wife	6+ member	4	0	0	0	0	1	1	0.725
1	0	1	0	0	0	1	1	1	0	1	1	1	0	1	0	0	1	0	0	1	1	0	0	0	555_102	555	0	1	1	1	2	2	0.8	102	2018-08-04	35-44	female	married	No institutional education	House wife	4 - 5 member	5	0	0	0	0	1	1	0.725
0	0	1	0	0	0	1	1	1	0	1	0	1	0	1	0	0	1	0	0	0	1	0	0	0	556_103	556	0	1	1	1	1	2	0.8	103	2018-08-02	<=18-34	male	married	Secondary level and above	Service worker	4 - 5 member	3	0	0	0	0	0	1	0.848
0	0	1	0	0	0	1	1	1	0	1	1	1	0	1	0	1	1	1	0	1	1	0	0	0	55_101	55	0	1	1	1	1	2	0.8	101	2018-07-05	35-44	female	married	Primary level	House wife	4 - 5 member	5	0	0	0	0	0	1	0.848
0	0	1	0	0	0	1	1	1	0	1	0	1	0	0	0	0	1	0	0	0	1	0	0	0	560_102	560	0	1	1	1	2	1	0.8	102	2018-08-02	35-44	female	married	No institutional education	House wife	< 4 members	3	0	0	0	0	1	0	0.796
0	0	1	0	0	0	1	1	1	1	1	0	0	0	1	0	0	1	0	0	1	1	0	0	0	561_102	561	0	1	1	1	1	2	0.5	102	2018-08-07	35-44	female	married	No institutional education	House wife	< 4 members	3	0	0	0	0	0	1	0.848
0	0	1	0	0	0	1	1	1	1	1	0	0	0	0	0	0	1	0	0	0	1	0	0	0	562_102	562	0	1	1	1	1	1	0.8	102	2018-08-07	35-44	female	married	Primary level	House wife	4 - 5 member	3	0	0	0	0	0	0	1
0	0	0	0	0	0	1	1	1	0	1	0	1	0	1	0	0	1	0	0	1	1	0	0	0	563_101	563	0	1	1	1	1	1	0.9	101	2018-08-01	35-44	female	married	No institutional education	Agricultural/labor	< 4 members	4	0	0	0	0	0	0	1
0	0	0	0	0	0	1	1	1	0	1	0	0	0	0	0	0	1	0	0	0	1	0	0	0	564_102	564	0	1	1	1	2	2	0.7	102	2018-08-01	35-44	female	married	No institutional education	House wife	< 4 members	1	0	0	0	0	1	1	0.725
0	0	1	0	0	0	1	1	1	0	1	0	1	0	1	0	0	1	0	0	1	1	0	0	0	565_101	565	0	1	1	1	1	1	0.8	101	2018-08-01	35-44	male	married	Primary level	Agricultural/labor	6+ member	5	0	0	0	0	0	0	1
0	1	0	0	0	0	1	1	1	0	1	1	0	0	0	0	0	1	0	0	0	1	0	0	0	566_102	566	0	1	1	1	1	1	0.9	102	2018-08-03	35-44	female	married	No institutional education	House wife	6+ member	2	0	0	0	0	0	0	1
0	0	0	0	0	0	1	1	1	0	1	1	1	0	1	0	0	1	0	0	1	1	0	0	0	567_101	567	0	1	1	1	1	1	0.8	101	2018-08-03	45-60	male	married	Secondary level and above	other	6+ member	5	0	0	0	0	0	0	1
0	0	1	0	0	1	1	1	1	0	1	0	0	0	1	0	0	1	0	0	0	1	0	0	0	568_102	568	0	1	1	1	1	1	0.8	102	2018-08-03	<=18-34	female	married	No institutional education	House wife	4 - 5 member	2	0	0	0	0	0	0	1
1	0	1	0	0	0	1	1	0	1	1	0	1	0	1	0	0	1	0	0	1	1	0	0	0	56_102	56	0	1	1	1	2	2	0.8	102	2018-07-05	35-44	female	married	Secondary level and above	House wife	6+ member	5	0	0	0	0	1	1	0.725
0	0	0	0	0	0	1	1	1	0	1	0	1	0	0	0	0	1	0	0	0	1	0	0	0	573_102	573	0	1	1	1	2	2	0.8	102	2018-08-05	<=18-34	female	married	Primary level	House wife	4 - 5 member	3	0	0	0	0	1	1	0.725
1	0	1	0	0	0	1	1	1	0	1	0	1	0	0	0	0	1	0	0	0	1	0	0	0	576_102	576	0	2	1	2	2	2	0.8	102	2018-08-02	<=18-34	female	married	No institutional education	House wife	< 4 members	2	0	1	0	1	1	1	0.62
0	0	0	0	0	0	1	1	1	0	1	0	1	0	0	0	1	1	0	0	0	1	0	0	0	577_101	577	0	1	1	1	2	2	0.8	101	2018-08-02	35-44	male	married	No institutional education	Agricultural/labor	< 4 members	3	0	0	0	0	1	1	0.725
0	0	1	0	0	0	1	1	1	0	1	0	1	0	1	0	0	1	0	0	0	1	0	0	0	578_101	578	0	1	1	1	1	1	0.9	101	2018-08-02	<=18-34	female	married	Secondary level and above	House wife	< 4 members	4	0	0	0	0	0	0	1
0	0	1	0	0	0	1	1	1	0	1	0	1	0	0	0	0	1	0	0	0	1	0	0	0	579_102	579	0	1	1	1	2	2	0.7	102	2018-08-02	35-44	female	married	No institutional education	House wife	4 - 5 member	2	0	0	0	0	1	1	0.725
0	0	0	0	0	0	1	1	1	1	1	0	0	0	1	0	0	1	0	0	0	1	0	0	0	57_102	57	0	1	1	1	1	1	1	102	2018-07-07	35-44	female	married	No institutional education	House wife	< 4 members	2	0	0	0	0	0	0	1
1	0	1	0	0	0	1	1	1	0	1	0	1	0	1	0	0	1	0	0	1	1	0	0	0	580_102	580	0	1	1	1	1	1	0.9	102	2018-08-02	35-44	female	married	Secondary level and above	House wife	4 - 5 member	5	0	0	0	0	0	0	1
0	0	1	0	0	0	1	1	1	1	1	0	0	0	0	0	0	1	0	0	0	1	0	1	0	581_102	581	0	1	1	1	1	2	0.8	102	2018-08-04	<=18-34	female	married	No institutional education	House wife	< 4 members	1	0	0	0	0	0	1	0.848
0	0	1	0	0	0	1	1	1	1	1	0	0	0	0	0	0	1	0	0	0	1	0	0	0	582_102	582	0	1	1	1	1	2	1	102	2018-08-04	35-44	female	married	No institutional education	House wife	4 - 5 member	2	0	0	0	0	0	1	0.848
0	1	1	0	0	0	1	1	1	1	1	0	0	0	1	0	0	1	0	0	0	1	0	0	0	583_102	583	0	1	1	1	2	2	0.8	102	2018-08-04	<=18-34	female	married	No institutional education	House wife	4 - 5 member	2	0	0	0	0	1	1	0.725
0	0	1	0	0	0	1	1	1	1	1	0	1	0	0	0	0	1	0	0	0	1	1	0	0	584_101	584	0	1	1	1	1	2	0.7	101	2018-08-04	<=18-34	female	married	Secondary level and above	House wife	< 4 members	4	0	0	0	0	0	1	0.848
1	0	1	0	0	0	1	1	1	1	1	0	1	0	1	0	0	1	0	0	0	1	0	0	0	586_102	586	0	1	1	1	2	2	0.6	102	2018-08-05	35-44	female	married	No institutional education	House wife	< 4 members	4	0	0	0	0	1	1	0.725
0	0	0	0	0	0	1	1	1	1	1	1	1	0	1	0	0	1	0	0	1	1	0	0	0	587_101	587	0	1	1	1	1	1	1	101	2018-08-05	35-44	male	married	Secondary level and above	Service worker	< 4 members	5	0	0	0	0	0	0	1
0	0	0	0	0	0	1	1	1	1	1	1	1	0	1	0	0	1	0	0	1	1	0	0	0	588_104	588	0	1	1	1	1	1	0.8	104	2018-08-05	<=18-34	male	single	Secondary level and above	other	4 - 5 member	5	0	0	0	0	0	0	1
0	0	1	0	0	0	1	1	1	1	1	1	1	0	1	0	0	1	0	0	1	1	1	0	0	591_103	591	0	1	1	1	2	3	0.8	103	2018-08-06	35-44	female	widowed/separated/destitute	Secondary level and above	House wife	< 4 members	5	0	0	0	0	1	1	0.291
1	0	1	0	0	0	1	1	1	1	1	0	1	0	1	0	0	1	0	0	0	1	0	0	0	592_102	592	0	1	1	1	2	2	0.8	102	2018-08-06	35-44	female	married	No institutional education	House wife	4 - 5 member	3	0	0	0	0	1	1	0.725
0	1	1	0	0	0	1	1	1	1	1	0	1	0	0	0	0	1	0	0	0	1	0	0	0	593_102	593	0	1	1	1	1	1	0.8	102	2018-08-06	<=18-34	female	married	Secondary level and above	House wife	4 - 5 member	2	0	0	0	0	0	0	1
1	0	0	0	0	0	1	1	1	1	1	0	1	0	1	0	0	1	0	0	1	1	0	0	0	594_102	594	0	1	1	1	2	2	0.6	102	2018-08-06	45-60	female	married	No institutional education	House wife	4 - 5 member	5	0	0	0	0	1	1	0.725
0	0	0	0	0	0	1	1	1	1	1	0	1	1	1	0	0	1	0	0	0	1	0	0	0	595_102	595	0	1	1	1	1	2	1	102	2018-08-07	<=18-34	female	married	Secondary level and above	House wife	4 - 5 member	4	0	0	0	0	0	1	0.848
1	0	1	0	0	0	1	1	1	1	1	0	1	0	0	0	0	1	0	0	0	1	0	0	0	597_102	597	0	1	1	1	2	2	0.8	102	2018-08-08	45-60	female	married	No institutional education	House wife	< 4 members	3	0	0	0	0	1	1	0.725
0	0	1	0	0	0	1	1	1	1	1	0	1	0	1	0	0	1	0	0	1	1	0	0	0	599_104	599	0	1	1	1	1	1	1	104	2018-08-08	<=18-34	male	single	No institutional education	other	4 - 5 member	4	0	0	0	0	0	0	1
0	0	0	0	0	0	0	1	1	1	0	0	1	0	0	0	0	1	0	0	0	1	0	0	0	601_102	601	0	1	1	1	1	2	0.8	102	2018-08-09	<=18-34	female	married	Primary level	House wife	4 - 5 member	2	0	0	0	0	0	1	0.848
1	0	1	0	0	0	1	1	1	1	0	0	0	0	0	0	0	0	0	0	0	1	0	0	0	602_103	602	0	1	1	1	1	2	0.8	103	2018-08-09	<=18-34	female	married	Primary level	House wife	4 - 5 member	1	0	0	0	0	0	1	0.848
0	1	0	0	0	0	1	1	1	1	1	0	1	0	1	0	0	0	0	0	0	1	0	0	0	603_102	603	0	1	1	1	1	1	1	102	2018-08-09	<=18-34	female	married	Secondary level and above	House wife	< 4 members	3	0	0	0	0	0	0	1
0	0	0	0	0	0	1	1	1	0	0	0	0	0	0	0	0	0	0	0	0	1	0	0	0	606_102	606	0	2	1	2	2	2	0.7	102	2018-08-04	>60	female	married	No institutional education	House wife	< 4 members	1	0	1	0	1	1	1	0.62
0	0	1	0	0	0	1	1	1	0	1	1	1	0	1	0	1	1	0	0	1	1	0	0	0	607_102	607	0	1	1	1	1	1	1	102	2018-08-04	<=18-34	male	married	Primary level	Agricultural/labor	4 - 5 member	5	0	0	0	0	0	0	1
0	0	1	0	0	0	1	1	1	0	1	0	1	0	1	0	0	1	0	0	0	1	0	0	0	610_102	610	0	1	1	1	1	1	0.8	102	2018-08-05	35-44	female	married	Secondary level and above	House wife	4 - 5 member	3	0	0	0	0	0	0	1
0	0	0	0	0	0	1	1	1	0	0	0	0	0	0	0	0	0	0	0	0	1	0	0	0	611_102	611	0	1	1	1	1	2	0.9	102	2018-08-05	35-44	female	married	Primary level	House wife	< 4 members	1	0	0	0	0	0	1	0.848
1	0	1	0	0	0	1	1	1	0	1	0	1	0	1	0	0	1	0	0	1	1	0	0	0	612_101	612	0	1	1	1	1	2	0.8	101	2018-08-05	>60	male	married	No institutional education	Agricultural/labor	< 4 members	4	0	0	0	0	0	1	0.848
0	0	0	0	0	0	1	1	1	0	1	0	1	0	1	0	0	1	0	0	1	1	0	0	0	614_101	614	0	1	1	1	2	2	0.7	101	2018-08-06	45-60	male	married	No institutional education	other	< 4 members	4	0	0	0	0	1	1	0.725
0	0	0	0	0	0	1	1	1	0	1	0	0	0	1	0	0	1	0	0	1	0	1	0	0	615_102	615	0	1	1	1	1	2	0.9	102	2018-08-06	35-44	female	married	Primary level	House wife	4 - 5 member	4	0	0	0	0	0	1	0.848
0	0	0	0	0	0	1	1	1	0	1	0	1	0	1	0	0	1	0	0	1	1	0	0	0	617_102	617	0	1	1	1	1	1	0.8	102	2018-08-06	<=18-34	female	married	Primary level	House wife	< 4 members	4	0	0	0	0	0	0	1
1	0	0	0	0	0	1	1	1	0	1	0	1	0	1	0	0	1	0	0	1	1	0	1	0	618_101	618	0	1	1	1	1	1	0.9	101	2018-08-06	45-60	male	married	No institutional education	Agricultural/labor	4 - 5 member	5	0	0	0	0	0	0	1
0	0	0	0	0	0	1	1	1	0	1	0	0	0	0	0	0	1	1	0	0	1	0	0	0	621_102	621	0	1	1	1	2	1	0.8	102	2018-08-06	35-44	female	married	No institutional education	House wife	4 - 5 member	2	0	0	0	0	1	0	0.796
0	0	0	0	0	0	1	1	1	0	1	1	1	0	1	0	0	1	0	0	1	1	0	0	0	624_101	624	0	1	1	1	1	1	1	101	2018-08-06	<=18-34	female	married	Primary level	House wife	< 4 members	5	0	0	0	0	0	0	1
0	0	0	0	0	0	1	1	1	0	0	0	0	0	0	0	0	1	0	0	0	1	0	0	0	628_102	628	0	2	1	2	2	2	0.8	102	2018-08-08	45-60	female	married	No institutional education	House wife	< 4 members	1	0	1	0	1	1	1	0.62
0	0	0	0	0	0	1	1	1	0	1	0	1	0	1	0	0	1	0	0	1	1	0	0	0	630_102	630	0	1	1	1	2	2	0.8	102	2018-08-08	35-44	female	married	Secondary level and above	House wife	4 - 5 member	5	0	0	0	0	1	1	0.725
0	0	0	0	0	1	1	1	1	0	0	0	1	0	1	0	0	1	0	0	0	1	0	0	0	631_101	631	0	1	1	1	1	2	0.9	101	2018-08-08	45-60	male	married	Primary level	Small business	4 - 5 member	3	0	0	0	0	0	1	0.848
0	0	1	0	0	0	1	1	1	0	1	1	1	0	1	0	0	1	0	0	1	1	0	1	0	632_102	632	0	1	1	2	2	2	0.7	102	2018-08-05	<=18-34	female	married	Secondary level and above	House wife	4 - 5 member	5	0	0	0	1	1	1	0.689
0	0	0	0	0	0	1	1	1	0	1	0	1	0	1	0	1	1	0	0	1	1	0	0	0	633_101	633	0	1	1	1	2	2	0.7	101	2018-08-05	<=18-34	male	married	Primary level	Agricultural/labor	4 - 5 member	4	0	0	0	0	1	1	0.725
0	0	0	0	0	0	1	1	1	0	1	0	1	0	1	0	0	1	0	0	0	1	0	0	0	634_102	634	0	1	1	1	2	2	0.8	102	2018-08-05	35-44	female	married	Primary level	House wife	4 - 5 member	4	0	0	0	0	1	1	0.725
0	0	0	0	0	0	1	1	1	0	1	1	1	0	1	0	1	1	0	0	1	1	1	0	0	635_103	635	0	1	1	1	1	2	0.7	103	2018-08-05	<=18-34	female	married	Secondary level and above	Small business	4 - 5 member	5	0	0	0	0	0	1	0.848
0	0	0	0	0	0	1	1	1	0	0	0	0	0	0	0	0	1	0	0	0	1	0	0	0	637_102	637	0	1	1	1	1	2	0.7	102	2018-08-09	35-44	female	married	No institutional education	House wife	< 4 members	2	0	0	0	0	0	1	0.848
0	0	0	0	0	0	1	1	1	0	1	0	0	0	0	0	0	1	0	0	0	1	0	0	0	640_102	640	0	1	1	1	1	1	0.9	102	2018-08-07	45-60	female	married	Primary level	House wife	4 - 5 member	1	0	0	0	0	0	0	1
0	0	0	0	0	0	1	1	1	0	1	0	0	0	1	0	0	0	0	0	0	1	0	0	0	641_102	641	0	1	1	1	1	1	0.8	102	2018-08-07	35-44	female	married	Primary level	House wife	4 - 5 member	2	0	0	0	0	0	0	1
1	0	0	0	0	0	1	1	1	0	1	0	0	0	1	0	0	1	0	0	0	1	0	0	0	642_102	642	0	1	1	1	1	2	0.8	102	2018-08-09	<=18-34	female	married	Primary level	House wife	4 - 5 member	2	0	0	0	0	0	1	0.848
0	0	0	0	0	0	1	1	1	0	1	0	0	0	1	0	0	1	0	0	0	1	0	0	0	644_101	644	0	1	1	1	1	1	0.9	101	2018-08-07	<=18-34	female	married	No institutional education	House wife	4 - 5 member	2	0	0	0	0	0	0	1
0	0	0	0	0	0	1	1	1	0	1	0	0	0	1	0	0	1	0	0	0	1	0	0	0	646_102	646	0	1	1	1	1	1	0.9	102	2018-08-08	35-44	female	married	No institutional education	House wife	4 - 5 member	3	0	0	0	0	0	0	1
0	0	0	0	0	0	1	1	1	0	1	0	0	0	0	0	0	1	0	0	0	1	0	0	0	647_101	647	0	1	1	1	2	2	0.9	101	2018-08-08	<=18-34	male	married	No institutional education	Small business	< 4 members	1	0	0	0	0	1	1	0.725
0	0	0	0	0	0	1	1	1	0	1	0	1	0	1	0	0	1	0	0	1	1	0	0	0	648_102	648	0	1	1	1	1	1	0.8	102	2018-08-08	<=18-34	female	married	No institutional education	House wife	4 - 5 member	4	0	0	0	0	0	0	1
1	0	1	0	0	0	1	1	1	0	1	1	1	0	0	0	0	1	0	0	0	1	0	0	0	64_101	64	0	1	1	1	1	2	0.9	101	2018-07-07	45-60	male	married	No institutional education	Agricultural/labor	6+ member	5	0	0	0	0	0	1	0.848
1	1	0	0	0	0	1	1	1	0	1	0	1	0	1	0	0	1	0	0	1	1	0	0	0	650_102	650	0	1	1	1	2	2	0.8	102	2018-08-09	35-44	female	married	No institutional education	House wife	4 - 5 member	4	0	0	0	0	1	1	0.725
1	0	1	0	0	0	1	1	1	0	1	0	0	0	0	0	0	1	0	0	0	1	0	0	0	653_102	653	0	1	1	2	2	2	0.8	102	2018-08-06	35-44	female	married	No institutional education	House wife	4 - 5 member	2	0	0	0	1	1	1	0.689
0	0	1	0	0	0	1	1	1	0	1	0	1	0	1	0	0	1	0	0	1	1	0	0	0	654_101	654	0	1	1	1	1	1	0.9	101	2018-08-06	>60	male	married	No institutional education	Agricultural/labor	4 - 5 member	4	0	0	0	0	0	0	1
0	0	0	0	0	0	1	1	1	0	1	0	1	0	0	0	0	1	0	0	0	1	1	0	0	655_102	655	0	1	1	2	2	1	0.8	102	2018-08-06	35-44	female	married	No institutional education	House wife	4 - 5 member	3	0	0	0	1	1	0	0.76
1	0	1	0	0	0	1	1	1	0	1	0	1	0	1	0	0	1	0	0	0	1	0	0	0	660_102	660	0	1	1	1	2	2	0.7	102	2018-08-07	<=18-34	female	married	Primary level	House wife	6+ member	4	0	0	0	0	1	1	0.725
0	0	0	0	0	0	1	1	1	0	1	0	1	0	0	0	0	1	0	0	0	1	0	0	0	663_102	663	0	1	1	1	1	2	0.8	102	2018-08-08	35-44	female	married	No institutional education	House wife	4 - 5 member	2	0	0	0	0	0	1	0.848
0	0	0	0	0	0	1	1	1	0	1	1	0	0	1	0	0	1	0	0	0	1	0	0	0	664_102	664	0	1	1	1	2	2	0.8	102	2018-08-08	<=18-34	female	married	Primary level	House wife	4 - 5 member	4	0	0	0	0	1	1	0.725
1	0	1	0	0	0	1	1	1	0	0	1	0	0	0	0	0	1	0	0	1	1	0	0	0	665_103	665	0	2	2	2	2	2	0.6	103	2018-08-07	<=18-34	female	married	Secondary level and above	House wife	4 - 5 member	4	0	1	1	1	1	1	0.516
0	0	1	1	0	0	1	1	1	0	1	0	1	0	1	0	0	1	0	0	0	1	0	0	0	666_102	666	0	1	1	2	2	2	0.8	102	2018-08-07	35-44	female	married	No institutional education	House wife	< 4 members	3	0	0	0	1	1	1	0.689
0	0	0	0	0	0	1	1	1	0	0	0	0	0	0	0	0	1	0	0	0	0	0	0	0	667_101	667	0	1	1	1	2	2	0.8	101	2018-08-07	<=18-34	male	married	Secondary level and above	other	4 - 5 member	1	0	0	0	0	1	1	0.725
0	0	1	1	0	0	1	1	1	0	0	0	1	0	0	0	0	1	0	0	0	1	0	0	0	668_102	668	0	1	1	1	2	2	0.8	102	2018-08-07	35-44	female	married	No institutional education	House wife	< 4 members	1	0	0	0	0	1	1	0.725
0	0	1	0	0	0	1	1	1	0	1	0	1	0	1	0	0	1	0	0	0	1	0	0	0	66_101	66	0	1	1	1	1	2	0.7	101	2018-07-07	35-44	male	married	No institutional education	Small business	4 - 5 member	4	0	0	0	0	0	1	0.848
0	0	1	0	0	0	1	1	1	0	1	0	0	0	0	0	0	0	0	0	0	0	0	0	0	673_102	673	0	1	1	1	1	1	0.8	102	2018-08-11	35-44	female	married	No institutional education	House wife	4 - 5 member	1	0	0	0	0	0	0	1
0	0	1	0	0	0	1	1	1	0	0	0	0	0	0	0	0	1	0	0	0	1	0	0	0	674_101	674	0	1	1	1	2	2	0.8	101	2018-08-11	35-44	female	married	No institutional education	House wife	< 4 members	4	0	0	0	0	1	1	0.725
0	0	1	1	0	0	1	1	1	0	1	0	1	0	1	0	0	0	0	0	1	1	0	0	0	676_101	676	0	1	1	1	1	1	0.8	101	2018-08-08	<=18-34	male	married	No institutional education	Service worker	4 - 5 member	4	0	0	0	0	0	0	1
0	0	0	0	0	0	1	1	1	0	1	1	1	0	1	0	0	1	0	0	1	1	0	0	0	677_104	677	0	1	1	1	1	2	0.9	104	2018-08-08	<=18-34	female	married	Secondary level and above	House wife	6+ member	5	0	0	0	0	0	1	0.848
0	0	0	0	0	0	1	1	1	0	1	0	1	0	1	0	0	1	0	0	0	1	0	0	0	678_102	678	0	1	1	1	1	1	0.9	102	2018-08-08	<=18-34	female	married	Secondary level and above	House wife	4 - 5 member	3	0	0	0	0	0	0	1
0	0	1	0	0	0	1	1	1	0	1	0	1	0	1	0	0	1	0	0	0	1	0	0	0	679_102	679	0	1	1	2	2	2	0.8	102	2018-08-08	35-44	female	married	No institutional education	Small business	4 - 5 member	5	0	0	0	1	1	1	0.689
1	0	1	0	0	0	1	1	1	0	1	0	0	0	1	0	0	1	0	0	0	1	0	0	0	680_102	680	0	1	1	1	2	2	0.8	102	2018-08-09	<=18-34	female	married	Primary level	House wife	4 - 5 member	2	0	0	0	0	1	1	0.725
1	0	1	0	0	0	1	1	1	0	1	0	0	0	0	0	0	1	0	0	0	0	0	0	0	681_103	681	0	1	1	1	1	1	1	103	2018-08-09	<=18-34	male	single	Secondary level and above	other	< 4 members	1	0	0	0	0	0	0	1
1	0	0	1	0	0	1	1	1	0	1	0	0	0	0	0	0	1	0	0	0	1	0	0	0	682_102	682	0	1	1	1	2	2	0.8	102	2018-08-09	<=18-34	female	married	Primary level	House wife	< 4 members	2	0	0	0	0	1	1	0.725
0	0	1	0	0	0	1	1	1	0	0	0	0	0	0	0	0	1	0	0	0	0	0	0	0	685_102	685	0	1	1	1	2	2	0.9	102	2018-08-11	35-44	female	married	No institutional education	House wife	4 - 5 member	1	0	0	0	0	1	1	0.725
0	0	0	0	0	0	1	1	1	0	0	0	0	0	0	0	0	1	0	0	0	0	0	0	0	686_102	686	0	1	1	1	2	2	0.8	102	2018-08-11	35-44	female	married	No institutional education	House wife	4 - 5 member	1	0	0	0	0	1	1	0.725
0	0	0	0	0	0	1	1	1	1	0	0	1	0	1	0	0	1	0	0	0	1	0	0	0	687_101	687	0	1	1	1	1	2	0.6	101	2018-08-11	45-60	male	married	No institutional education	Service worker	< 4 members	3	0	0	0	0	0	1	0.848
1	0	0	0	0	0	1	1	1	1	1	0	1	0	1	0	0	1	0	0	0	1	0	0	0	690_101	690	0	1	1	1	2	2	0.8	101	2018-08-13	<=18-34	male	married	Secondary level and above	Agricultural/labor	< 4 members	3	0	0	0	0	1	1	0.725
0	0	1	0	0	0	1	1	1	0	0	1	1	0	1	0	0	1	0	0	1	1	0	0	0	694_101	694	0	1	1	1	1	2	0.9	101	2018-08-09	35-44	male	married	Primary level	Service worker	4 - 5 member	4	0	0	0	0	0	1	0.848
1	0	1	0	0	0	1	1	1	0	1	0	1	0	0	0	0	1	0	0	0	1	0	0	0	695_102	695	0	1	1	2	2	2	0.8	102	2018-08-09	<=18-34	female	married	Secondary level and above	House wife	4 - 5 member	2	0	0	0	1	1	1	0.689
1	1	1	0	0	0	1	1	1	0	1	1	1	0	0	0	0	1	0	0	0	1	0	0	0	696_101	696	0	1	1	1	1	2	0.8	101	2018-08-09	45-60	male	married	Secondary level and above	Small business	4 - 5 member	3	0	0	0	0	0	1	0.848
0	0	0	0	0	0	1	1	1	0	1	0	0	0	0	0	0	0	0	0	0	1	0	0	0	698_101	698	0	1	1	1	1	2	0.9	101	2018-08-12	>60	male	married	Secondary level and above	Small business	< 4 members	1	0	0	0	0	0	1	0.848
0	0	0	0	0	0	1	1	1	0	1	0	1	0	1	0	0	1	0	0	0	1	0	0	0	700_102	700	0	1	1	1	2	2	0.8	102	2018-08-12	<=18-34	female	married	No institutional education	House wife	< 4 members	4	0	0	0	0	1	1	0.725
0	0	0	0	0	0	1	1	0	0	1	0	1	0	1	0	0	1	0	0	0	1	0	0	0	701_104	701	0	1	1	1	1	1	1	104	2018-08-12	<=18-34	female	single	Primary level	other	6+ member	3	0	0	0	0	0	0	1
1	0	0	0	0	0	1	1	1	0	1	0	0	0	0	0	0	1	0	0	0	1	0	0	0	702_102	702	0	1	1	2	2	2	0.7	102	2018-08-11	35-44	female	married	Primary level	House wife	< 4 members	3	0	0	0	1	1	1	0.689
1	0	1	0	0	0	1	1	1	0	1	0	1	0	1	0	0	1	0	0	0	1	0	0	0	704_102	704	0	1	1	1	1	2	0.9	102	2018-08-11	45-60	female	married	Primary level	House wife	6+ member	3	0	0	0	0	0	1	0.848
1	0	0	0	0	0	1	1	1	0	1	0	0	0	0	0	0	1	0	0	0	1	0	0	0	705_102	705	0	1	1	1	1	1	0.9	102	2018-08-11	35-44	female	married	No institutional education	House wife	4 - 5 member	2	0	0	0	0	0	0	1
0	0	0	1	0	0	1	1	1	0	1	0	0	0	0	0	0	1	0	0	0	1	0	0	0	706_102	706	0	1	1	1	2	1	0.8	102	2018-08-11	45-60	female	married	No institutional education	House wife	< 4 members	2	0	0	0	0	1	0	0.796
1	0	1	0	0	0	1	1	1	0	1	0	1	0	1	0	0	1	0	0	1	1	0	0	0	707_102	707	0	1	1	1	1	1	0.9	102	2018-08-01	<=18-34	female	married	Secondary level and above	House wife	4 - 5 member	4	0	0	0	0	0	0	1
1	0	1	0	0	0	1	1	1	0	1	0	1	0	0	0	1	0	0	0	0	1	0	0	0	708_101	708	0	1	1	2	2	2	0.7	101	2018-08-11	45-60	male	married	Primary level	Agricultural/labor	4 - 5 member	4	0	0	0	1	1	1	0.689
0	0	1	0	0	0	1	1	1	0	1	1	1	0	1	0	1	1	0	0	1	1	0	0	0	711_101	711	0	1	1	2	2	2	0.7	101	2018-08-11	35-44	female	married	No institutional education	House wife	4 - 5 member	5	0	0	0	1	1	1	0.689
1	0	1	0	0	0	1	1	1	0	0	0	1	0	1	0	0	1	0	0	1	1	0	1	0	713_102	713	0	1	1	1	1	1	0.9	102	2018-08-12	<=18-34	female	married	Secondary level and above	House wife	4 - 5 member	4	0	0	0	0	0	0	1
1	0	0	0	0	0	1	1	1	0	0	0	0	0	0	0	0	1	0	0	0	1	0	0	0	715_102	715	0	1	1	1	2	1	0.8	102	2018-08-12	<=18-34	female	married	No institutional education	House wife	4 - 5 member	1	0	0	0	0	1	0	0.796
1	0	0	0	0	0	1	1	1	0	0	0	1	0	1	0	0	1	1	0	0	1	0	0	0	716_102	716	0	1	1	1	2	2	0.8	102	2018-08-12	35-44	female	married	Primary level	House wife	4 - 5 member	2	0	0	0	0	1	1	0.725
1	0	0	0	0	0	1	1	1	0	1	0	1	0	1	0	0	1	0	0	1	1	0	1	0	717_101	717	0	1	1	2	2	2	0.6	101	2018-08-12	>60	male	married	Secondary level and above	other	6+ member	5	0	0	0	1	1	1	0.689
0	0	1	0	0	0	1	1	1	0	1	0	1	0	1	0	0	1	0	0	0	1	0	0	0	718_102	718	0	1	1	2	2	1	0.7	102	2018-08-12	45-60	female	married	No institutional education	House wife	4 - 5 member	3	0	0	0	1	1	0	0.76
1	0	1	0	0	0	1	1	1	0	1	0	0	0	0	0	0	1	0	0	0	0	0	0	0	71_101	71	0	1	1	1	2	2	0.7	101	2018-07-07	45-60	female	widowed/separated/destitute	No institutional education	House wife	4 - 5 member	1	0	0	0	0	1	1	0.725
0	0	1	0	0	0	1	1	1	0	1	0	1	0	1	0	0	1	0	0	0	1	0	0	0	720_102	720	0	1	1	1	1	1	0.9	102	2018-08-12	35-44	female	married	Primary level	House wife	4 - 5 member	4	0	0	0	0	0	0	1
1	0	1	1	0	0	1	1	1	0	1	0	1	0	0	0	0	1	0	0	0	1	0	0	0	721_102	721	0	1	1	1	1	1	0.9	102	2018-08-12	<=18-34	female	married	Primary level	House wife	4 - 5 member	2	0	0	0	0	0	0	1
0	0	1	0	0	0	1	1	1	0	1	0	1	0	0	0	0	1	0	0	0	1	1	0	0	722_101	722	0	1	1	1	1	1	0.9	101	2018-08-12	45-60	male	married	No institutional education	Agricultural/labor	4 - 5 member	3	0	0	0	0	0	0	1
1	0	1	0	0	0	1	1	1	0	1	0	1	0	0	0	0	1	0	0	0	1	0	0	0	724_102	724	0	1	1	1	1	1	0.9	102	2018-08-09	35-44	female	married	No institutional education	House wife	6+ member	2	0	0	0	0	0	0	1
1	0	0	0	0	0	1	1	1	0	0	0	1	0	0	0	0	0	0	0	0	1	0	0	0	725_102	725	0	1	1	1	1	1	1	102	2018-08-09	35-44	female	married	Primary level	House wife	4 - 5 member	1	0	0	0	0	0	0	1
0	0	0	0	0	0	1	1	1	0	1	0	1	0	1	0	0	1	0	0	0	1	0	0	0	727_102	727	0	1	1	1	1	1	0.9	102	2018-08-09	<=18-34	female	married	Secondary level and above	Service worker	< 4 members	5	0	0	0	0	0	0	1
0	0	1	0	0	0	1	1	1	0	0	0	0	0	0	0	0	1	0	0	0	1	0	0	0	728_102	728	0	1	1	1	1	1	0.9	102	2018-08-11	35-44	female	married	No institutional education	House wife	< 4 members	1	0	0	0	0	0	0	1
0	0	0	0	0	0	1	1	1	0	1	0	1	0	1	0	0	1	0	0	0	1	0	0	0	729_102	729	0	1	1	1	1	1	1	102	2018-08-11	<=18-34	female	married	Secondary level and above	House wife	< 4 members	4	0	0	0	0	0	0	1
1	0	1	0	0	0	1	1	1	0	1	1	1	0	1	0	0	0	0	0	0	1	0	0	0	72_101	72	0	2	1	1	2	2	0.7	101	2018-07-07	>60	male	married	Primary level	Agricultural/labor	6+ member	4	0	1	0	0	1	1	0.656
0	0	0	0	0	0	1	1	0	0	0	0	0	0	0	0	0	1	0	0	0	1	0	0	0	730_102	730	0	1	1	1	1	2	0.8	102	2018-08-11	<=18-34	female	married	No institutional education	House wife	4 - 5 member	1	0	0	0	0	0	1	0.848
0	1	1	0	0	0	1	1	1	0	0	0	0	0	0	0	0	0	0	0	0	1	0	0	0	732_102	732	0	1	1	1	1	1	0.8	102	2018-08-11	35-44	female	married	No institutional education	House wife	4 - 5 member	1	0	0	0	0	0	0	1
0	0	1	0	0	0	1	1	1	0	0	0	0	0	0	0	0	0	0	0	0	1	0	0	0	733_102	733	0	1	1	1	2	2	0.8	102	2018-07-25	<=18-34	female	married	No institutional education	House wife	4 - 5 member	1	0	0	0	0	1	1	0.725
0	1	1	0	0	0	1	1	1	0	0	0	1	0	0	0	0	1	0	0	0	1	0	0	0	734_104	734	0	1	1	1	2	2	0.8	104	2018-07-25	45-60	female	married	No institutional education	House wife	4 - 5 member	1	0	0	0	0	1	1	0.725
0	0	1	0	0	0	1	1	1	0	0	0	0	0	0	0	0	1	0	0	0	1	0	0	0	735_102	735	0	1	1	1	1	1	1	102	2018-07-25	<=18-34	female	married	No institutional education	House wife	< 4 members	1	0	0	0	0	0	0	1
0	0	0	0	0	0	1	1	1	0	1	0	0	0	0	0	0	1	0	0	0	1	0	0	0	736_101	736	0	1	1	1	1	1	0.7	101	2018-07-25	35-44	female	married	Primary level	House wife	< 4 members	1	0	0	0	0	0	0	1
0	0	1	0	0	0	1	1	1	0	1	0	0	0	0	0	0	1	0	0	0	1	0	0	0	737_102	737	0	1	1	1	1	1	0.9	102	2018-08-13	35-44	female	married	Secondary level and above	House wife	< 4 members	4	0	0	0	0	0	0	1
0	1	0	0	0	0	1	1	1	0	0	0	0	0	1	0	0	0	0	0	0	1	0	0	0	738_102	738	0	1	1	1	2	2	0.8	102	2018-08-13	35-44	female	married	No institutional education	House wife	< 4 members	2	0	0	0	0	1	1	0.725
0	0	1	0	0	0	1	1	1	0	0	0	1	0	1	0	0	1	0	0	1	1	0	0	0	740_102	740	0	1	1	2	2	2	0.7	102	2018-08-13	<=18-34	female	married	Secondary level and above	House wife	< 4 members	5	0	0	0	1	1	1	0.689
0	0	0	0	0	0	1	1	1	0	1	0	1	0	0	0	0	1	0	0	1	1	0	0	0	741_101	741	0	1	1	1	1	2	0.9	101	2018-08-13	<=18-34	female	married	Secondary level and above	House wife	< 4 members	5	0	0	0	0	0	1	0.848
1	0	1	0	1	0	1	1	1	0	1	0	1	0	1	0	0	1	0	0	1	1	0	0	0	742_101	742	0	1	1	1	1	2	0.8	101	2018-08-13	<=18-34	male	married	Secondary level and above	Service worker	4 - 5 member	5	0	0	0	0	0	1	0.848
0	0	1	1	0	0	1	1	1	0	1	1	1	0	1	0	0	0	0	0	0	1	0	0	0	744_102	744	0	1	1	2	2	2	0.7	102	2018-08-13	35-44	female	married	No institutional education	House wife	< 4 members	3	0	0	0	1	1	1	0.689
0	0	1	0	0	0	1	1	1	0	0	0	1	0	0	0	0	1	0	0	1	1	0	0	0	746_102	746	0	1	1	1	2	2	0.8	102	2018-08-14	35-44	female	married	Primary level	House wife	4 - 5 member	3	0	0	0	0	1	1	0.725
0	0	1	0	0	0	1	1	1	0	0	0	0	0	0	0	0	1	0	0	0	1	0	0	0	747_102	747	0	1	1	1	1	1	0.9	102	2018-08-14	35-44	female	married	No institutional education	House wife	4 - 5 member	1	0	0	0	0	0	0	1
0	0	1	0	0	0	1	1	1	0	0	0	1	0	0	0	0	1	0	0	0	1	0	0	0	749_102	749	0	1	1	1	2	2	0.8	102	2018-08-14	35-44	female	married	No institutional education	House wife	6+ member	2	0	0	0	0	1	1	0.725
0	0	1	1	0	0	1	1	1	0	1	0	0	0	0	0	0	1	0	0	0	0	0	0	0	751_102	751	0	1	1	1	1	1	0.9	102	2018-08-14	35-44	female	married	No institutional education	House wife	< 4 members	1	0	0	0	0	0	0	1
0	0	1	0	0	0	1	1	1	0	1	1	1	0	1	0	0	1	0	0	0	1	0	0	0	752_104	752	0	1	1	1	1	1	1	104	2018-08-14	<=18-34	female	married	Secondary level and above	Small business	4 - 5 member	4	0	0	0	0	0	0	1
0	0	1	0	0	0	1	1	1	0	1	0	0	0	0	0	0	1	0	0	0	1	0	0	0	754_102	754	0	1	1	1	2	2	0.7	102	2018-08-14	<=18-34	female	married	No institutional education	House wife	4 - 5 member	2	0	0	0	0	1	1	0.725
0	0	0	0	0	0	1	1	1	0	1	0	1	0	1	0	0	1	0	0	0	1	0	0	0	755_101	755	0	1	1	1	1	1	0.9	101	2018-08-13	35-44	male	married	No institutional education	Agricultural/labor	4 - 5 member	3	0	0	0	0	0	0	1
1	1	1	0	0	0	1	1	1	0	1	1	1	0	1	0	0	1	0	0	0	1	0	0	0	757_101	757	0	2	2	2	2	2	0.5	101	2018-08-13	45-60	male	married	Secondary level and above	Agricultural/labor	6+ member	5	0	1	1	1	1	1	0.516
0	0	1	0	0	0	1	1	1	0	0	0	0	0	0	0	0	0	0	0	0	1	0	0	0	759_101	759	0	1	1	2	2	2	0.7	101	2018-08-13	>60	female	widowed/separated/destitute	No institutional education	Agricultural/labor	< 4 members	2	0	0	0	1	1	1	0.689
1	0	1	0	0	0	1	1	1	1	1	0	1	0	1	0	0	1	0	0	1	1	1	0	0	75_102	75	0	1	1	1	1	1	0.7	102	2018-07-08	<=18-34	female	married	Secondary level and above	House wife	< 4 members	4	0	0	0	0	0	0	1
0	0	1	0	0	0	1	1	1	0	1	0	1	0	1	0	0	1	0	0	0	1	0	0	0	761_102	761	0	1	1	1	1	2	0.9	102	2018-08-14	<=18-34	female	married	Primary level	Agricultural/labor	4 - 5 member	3	0	0	0	0	0	1	0.848
0	0	1	0	0	0	0	0	1	1	0	1	1	0	1	0	0	1	0	0	0	1	0	0	0	768_101	768	0	1	1	1	2	2	0.8	101	2018-08-13	<=18-34	male	married	No institutional education	Service worker	4 - 5 member	3	0	0	0	0	1	1	0.725
0	0	1	0	0	0	1	1	1	0	1	0	1	0	1	0	0	1	0	0	0	1	0	0	0	769_102	769	0	1	1	1	1	1	0.9	102	2018-08-13	<=18-34	female	married	Secondary level and above	Agricultural/labor	4 - 5 member	4	0	0	0	0	0	0	1
0	0	0	0	0	0	1	1	1	1	1	0	0	0	0	0	0	1	0	0	0	1	1	0	0	76_101	76	0	1	1	1	1	1	0.9	101	2018-07-08	35-44	male	married	Secondary level and above	Small business	< 4 members	2	0	0	0	0	0	0	1
1	0	0	0	0	0	1	1	1	1	1	0	1	0	0	0	0	0	0	0	0	1	0	0	0	771_102	771	0	1	1	1	2	2	0.8	102	2018-08-11	45-60	female	married	No institutional education	Small business	< 4 members	2	0	0	0	0	1	1	0.725
0	0	1	0	0	0	1	1	1	1	1	1	1	0	1	0	0	1	0	0	1	1	0	0	0	772_101	772	0	1	1	1	2	2	0.5	101	2018-08-11	>60	male	married	No institutional education	Agricultural/labor	6+ member	5	0	0	0	0	1	1	0.725
0	0	1	0	0	0	1	1	1	1	1	0	1	0	1	0	0	1	0	0	1	1	0	0	0	774_101	774	0	1	1	1	1	3	0.4	101	2018-08-12	35-44	male	married	Primary level	Small business	4 - 5 member	5	0	0	0	0	0	1	0.414
1	0	1	0	0	0	1	1	1	1	1	0	1	0	1	0	0	1	0	0	1	1	0	0	0	776_102	776	0	1	1	1	1	2	0.6	102	2018-08-12	45-60	female	married	No institutional education	House wife	4 - 5 member	4	0	0	0	0	0	1	0.848
0	0	1	0	0	0	1	1	1	1	1	0	0	0	0	0	0	1	0	0	0	1	0	0	0	778_102	778	0	1	1	1	1	1	0.6	102	2018-08-13	<=18-34	male	single	Secondary level and above	other	< 4 members	2	0	0	0	0	0	0	1
1	0	0	0	0	0	1	1	1	1	1	0	1	0	1	0	0	1	0	0	0	1	0	0	0	779_102	779	0	1	1	1	2	2	0.6	102	2018-08-14	45-60	female	married	No institutional education	House wife	4 - 5 member	3	0	0	0	0	1	1	0.725
0	0	0	0	0	0	1	1	1	1	1	1	1	0	0	0	0	1	0	0	0	1	0	0	0	781_102	781	0	1	1	1	2	2	0.6	102	2018-08-14	35-44	female	married	No institutional education	House wife	< 4 members	5	0	0	0	0	1	1	0.725
1	0	1	0	0	0	1	1	1	1	1	0	0	0	1	0	0	1	0	0	0	1	0	0	0	782_101	782	0	1	1	1	2	1	0.7	101	2018-08-14	45-60	female	married	No institutional education	Agricultural/labor	< 4 members	5	0	0	0	0	1	0	0.796
0	0	1	0	0	0	1	1	1	0	0	0	0	0	0	0	0	1	0	0	0	1	0	0	0	783_102	783	0	1	1	1	1	2	0.7	102	2018-08-14	45-60	female	married	No institutional education	House wife	4 - 5 member	1	0	0	0	0	0	1	0.848
1	0	1	0	0	0	1	1	1	0	1	0	1	0	0	0	0	1	1	0	1	1	0	0	0	784_102	784	0	1	1	2	2	1	0.7	102	2018-08-14	<=18-34	female	married	Secondary level and above	House wife	< 4 members	3	0	0	0	1	1	0	0.76
1	0	1	0	0	0	0	1	1	0	1	0	1	0	1	0	0	1	0	0	1	1	0	0	0	786_101	786	0	1	1	1	1	2	0.8	101	2018-09-14	45-60	male	married	No institutional education	Agricultural/labor	6+ member	4	0	0	0	0	0	1	0.848
0	0	1	0	0	0	1	1	1	0	1	0	1	0	0	0	0	1	0	0	0	1	0	0	0	788_102	788	0	1	1	1	2	2	0.7	102	2018-08-14	35-44	female	married	No institutional education	House wife	4 - 5 member	3	0	0	0	0	1	1	0.725
0	0	1	0	0	0	1	1	1	0	0	0	0	0	1	0	0	1	0	0	1	1	0	0	0	789_102	789	0	1	1	1	2	1	0.9	102	2018-08-16	<=18-34	female	married	No institutional education	House wife	4 - 5 member	3	0	0	0	0	1	0	0.796
1	1	0	0	0	0	1	1	1	1	1	0	0	0	0	0	0	1	0	0	0	1	0	0	0	78_102	78	0	1	1	1	1	1	0.6	102	2018-07-08	35-44	female	married	Primary level	House wife	4 - 5 member	1	0	0	0	0	0	0	1
0	0	1	0	0	0	1	1	1	0	1	0	1	0	0	0	0	1	0	0	0	1	0	0	0	790_101	790	0	1	1	1	1	2	0.8	101	2018-08-16	<=18-34	female	married	Secondary level and above	House wife	< 4 members	2	0	0	0	0	0	1	0.848
0	0	0	0	0	1	0	1	1	1	1	0	0	0	0	0	0	1	0	0	0	1	0	0	0	791_102	791	0	1	1	1	2	2	0.8	102	2018-08-16	<=18-34	female	married	Secondary level and above	House wife	4 - 5 member	1	0	0	0	0	1	1	0.725
0	0	0	0	0	0	1	1	1	0	1	0	1	0	1	0	0	0	0	0	0	1	0	0	0	792_102	792	0	1	1	1	3	2	0.7	102	2018-08-16	45-60	female	married	Primary level	House wife	4 - 5 member	3	0	0	0	0	1	1	0.193
0	0	1	0	0	0	1	1	1	0	0	0	1	0	0	0	0	1	0	0	0	1	0	0	0	794_102	794	0	1	1	1	1	1	1	102	2018-08-16	<=18-34	female	married	Primary level	House wife	4 - 5 member	2	0	0	0	0	0	0	1
0	0	0	0	0	0	1	1	1	0	0	0	0	0	0	0	0	1	0	0	0	1	0	0	0	796_101	796	0	1	1	1	1	1	0.9	101	2018-08-16	<=18-34	male	married	Primary level	Service worker	< 4 members	1	0	0	0	0	0	0	1
0	0	1	0	0	0	1	1	1	0	1	1	1	0	1	0	0	1	0	0	1	1	0	1	0	797_102	797	0	1	1	1	1	1	0.8	102	2018-08-16	<=18-34	female	married	Secondary level and above	House wife	4 - 5 member	5	0	0	0	0	0	0	1
0	0	0	0	0	0	1	1	1	0	1	0	0	0	0	0	0	0	0	0	0	1	0	0	0	799_102	799	0	1	1	1	1	2	0.8	102	2018-08-16	35-44	female	married	No institutional education	House wife	4 - 5 member	3	0	0	0	0	0	1	0.848
1	0	1	0	0	0	1	1	1	1	1	0	0	1	1	0	1	1	0	0	1	1	1	0	0	79_101	79	0	1	1	1	2	1	0.7	101	2018-07-08	<=18-34	male	married	Secondary level and above	House wife	< 4 members	5	0	0	0	0	1	0	0.796
1	1	1	0	0	1	1	1	1	0	1	0	1	0	0	0	0	1	0	0	0	1	0	0	0	801_101	801	0	1	1	1	2	2	0.8	101	2018-08-16	35-44	male	married	Primary level	Agricultural/labor	< 4 members	3	0	0	0	0	1	1	0.725
0	0	1	0	0	0	1	1	1	0	1	0	1	0	0	0	0	1	0	0	0	1	0	0	0	803_101	803	0	1	1	1	2	2	0.8	101	2018-08-16	<=18-34	female	married	No institutional education	House wife	4 - 5 member	3	0	0	0	0	1	1	0.725
0	0	1	0	0	0	1	1	1	1	1	0	0	0	1	0	0	1	0	0	0	1	0	0	0	804_102	804	0	1	1	1	1	2	0.8	102	2018-08-16	<=18-34	female	married	No institutional education	House wife	4 - 5 member	4	0	0	0	0	0	1	0.848
1	0	1	1	0	0	1	1	1	0	1	0	1	0	1	0	0	1	0	0	0	1	0	0	0	806_102	806	0	1	1	2	2	1	0.8	102	2018-08-16	<=18-34	female	married	Primary level	House wife	4 - 5 member	4	0	0	0	1	1	0	0.76
1	0	1	0	0	0	1	1	1	0	1	0	1	0	1	0	0	1	0	0	1	1	0	0	0	807_101	807	0	1	1	1	1	1	0.9	101	2018-08-16	35-44	male	married	Primary level	Service worker	6+ member	4	0	0	0	0	0	0	1
0	0	0	0	0	0	1	1	1	1	1	0	0	0	0	0	0	1	0	0	0	1	0	0	0	808_102	808	0	1	1	1	1	2	0.8	102	2018-08-16	<=18-34	female	married	Secondary level and above	House wife	4 - 5 member	2	0	0	0	0	0	1	0.848
1	1	1	0	0	1	1	1	1	0	1	0	0	0	0	0	0	1	0	0	0	1	0	0	0	809_102	809	0	1	1	1	2	2	0.8	102	2018-08-16	45-60	female	married	No institutional education	House wife	4 - 5 member	1	0	0	0	0	1	1	0.725
0	0	1	0	0	0	1	1	1	1	1	0	1	0	1	0	0	1	0	0	0	1	0	0	0	810_102	810	0	1	1	1	1	2	0.8	102	2018-08-16	<=18-34	female	married	No institutional education	House wife	4 - 5 member	5	0	0	0	0	0	1	0.848
0	0	0	0	0	0	1	1	1	1	1	0	1	0	1	0	0	1	0	0	0	1	0	0	0	812_104	812	0	1	1	1	1	1	0.9	104	2018-09-11	<=18-34	female	married	Secondary level and above	House wife	4 - 5 member	3	0	0	0	0	0	0	1
0	0	0	0	0	0	1	1	1	0	1	0	1	0	0	0	0	1	0	0	0	1	0	0	0	813_101	813	0	1	1	1	2	2	0.8	101	2018-09-11	35-44	female	married	Primary level	House wife	< 4 members	3	0	0	0	0	1	1	0.725
0	0	0	0	0	0	1	1	1	0	1	1	1	0	1	0	1	1	0	0	1	1	0	0	0	814_101	814	0	1	1	1	1	1	1	101	2018-09-11	<=18-34	male	married	Secondary level and above	Small business	6+ member	5	0	0	0	0	0	0	1
1	0	1	0	0	0	1	1	1	0	1	0	1	0	1	0	1	1	0	0	0	1	0	0	0	816_102	816	0	1	1	1	2	2	0.8	102	2018-09-11	45-60	female	married	No institutional education	House wife	4 - 5 member	5	0	0	0	0	1	1	0.725
0	0	0	0	0	0	1	1	1	0	1	0	1	0	1	0	1	1	0	0	1	1	1	0	0	818_102	818	0	1	1	1	1	1	0.9	102	2018-09-12	<=18-34	female	married	Secondary level and above	House wife	4 - 5 member	5	0	0	0	0	0	0	1
0	0	1	0	0	0	1	1	1	0	1	0	1	0	0	0	0	1	0	0	0	1	0	0	0	81_101	81	0	1	1	1	2	1	0.9	101	2018-07-08	<=18-34	male	married	No institutional education	Agricultural/labor	< 4 members	4	0	0	0	0	1	0	0.796
0	0	1	0	0	0	1	1	1	0	1	0	1	0	1	0	0	1	0	0	0	1	0	0	0	821_102	821	0	1	1	1	2	1	0.9	102	2018-09-12	<=18-34	female	married	Primary level	House wife	4 - 5 member	5	0	0	0	0	1	0	0.796
1	0	0	0	0	0	1	1	1	0	1	0	0	0	0	0	0	1	0	0	0	1	0	0	0	822_101	822	0	1	1	1	2	2	0.8	101	2018-09-12	35-44	female	married	Primary level	House wife	< 4 members	2	0	0	0	0	1	1	0.725
1	0	1	0	0	0	1	1	1	0	1	0	1	0	1	0	0	1	0	0	1	1	0	0	0	824_104	824	0	1	1	2	2	2	0.7	104	2018-09-13	45-60	female	widowed/separated/destitute	No institutional education	House wife	4 - 5 member	4	0	0	0	1	1	1	0.689
0	0	0	0	0	0	1	1	1	0	1	0	1	0	1	0	0	1	0	0	0	1	0	0	0	826_102	826	0	1	1	1	2	1	0.8	102	2018-09-13	<=18-34	female	married	No institutional education	House wife	< 4 members	3	0	0	0	0	1	0	0.796
0	0	1	0	0	0	1	1	1	0	1	0	1	0	1	0	0	1	0	0	0	1	0	0	0	83_103	83	0	1	1	1	1	1	0.7	103	2018-07-08	<=18-34	male	married	Primary level	Service worker	4 - 5 member	5	0	0	0	0	0	0	1
1	0	1	0	0	0	1	1	1	0	1	0	0	0	0	0	0	1	0	0	0	1	0	0	0	84_101	84	0	1	1	1	1	2	0.7	101	2018-07-08	35-44	male	married	Primary level	Service worker	4 - 5 member	2	0	0	0	0	0	1	0.848
0	0	1	0	0	0	1	1	1	0	1	0	0	0	0	0	0	1	1	0	0	1	0	0	0	87_102	87	0	1	1	1	2	2	0.9	102	2018-07-08	<=18-34	female	married	Primary level	House wife	4 - 5 member	2	0	0	0	0	1	1	0.725
0	0	1	0	0	0	1	1	1	0	1	0	1	0	1	0	0	1	0	0	0	1	1	0	0	88_101	88	0	1	1	1	1	1	0.9	101	2018-07-08	<=18-34	female	married	Secondary level and above	House wife	< 4 members	3	0	0	0	0	0	0	1
1	0	1	1	0	0	1	1	1	0	1	0	0	0	1	0	0	1	0	0	0	1	0	0	0	89_105	89	0	2	2	2	2	1	0.6	105	2018-07-08	45-60	female	married	No institutional education	House wife	4 - 5 member	2	0	1	1	1	1	0	0.587
1	0	0	1	0	0	1	1	1	0	1	0	0	0	0	0	0	1	0	0	0	1	0	0	0	92_102	92	0	1	1	1	1	1	0.8	102	2018-07-08	<=18-34	female	married	Secondary level and above	House wife	4 - 5 member	3	0	0	0	0	0	0	1
0	0	0	0	0	0	1	1	1	0	1	1	1	0	1	0	0	1	0	0	1	1	0	0	0	93_102	93	0	1	1	2	2	2	0.8	102	2018-07-08	45-60	female	married	No institutional education	House wife	< 4 members	4	0	0	0	1	1	1	0.689
0	0	1	0	0	0	1	1	1	0	1	1	1	0	1	0	0	1	1	0	1	1	0	0	0	95_101	95	0	1	1	1	1	2	0.8	101	2018-07-09	>60	male	married	Secondary level and above	Agricultural/labor	< 4 members	5	0	0	0	0	0	1	0.848
1	0	0	0	0	0	1	1	1	0	1	0	0	0	0	0	0	1	0	0	0	1	0	0	0	96_102	96	0	1	1	2	2	2	0.7	102	2018-07-09	45-60	female	married	No institutional education	House wife	4 - 5 member	2	0	0	0	1	1	1	0.689
1	0	1	0	0	0	1	1	1	0	1	0	1	0	0	0	0	1	0	0	0	1	0	0	0	98_101	98	0	1	1	1	1	1	0.7	101	2018-07-09	<=18-34	female	widowed/separated/destitute	Primary level	House wife	6+ member	4	0	0	0	0	0	0	1
1	0	1	0	0	0	1	1	1	1	0	0	0	0	0	0	0	1	0	0	0	1	0	0	0	99_101	99	0	1	1	1	1	3	0.5	101	2018-07-09	35-44	female	widowed/separated/destitute	No institutional education	House wife	< 4 members	1	0	0	0	0	0	1	0.414
[truncated: 5 more columns]
